# Supplementary material for: Serum proteome profiling of plateau acclimatization in men using Olink proteomics approach
Source: Physiol Rep. 2024 Dec 26;12(24):e70091. doi: 10.14814/phy2.70091 (PMC11671244; doi:10.14814/phy2.70091)
Supplement: Supplementary file 1 — Table S1. [file PHY2-12-e70091-s004.xlsx]

## Sheet: Supplementary Table 1
Supplementary Table1 Detection targets of the Olink Target 92 Metabolism Reagent Kit
Assay	OlinkID	UniProt	Description	GO	KEGG	REACTOME
SDC4	OID01202	P31431	Syndecan-4 OS=Homo sapiens GN=SDC4 PE=1 SV=2	GO:0001523(retinoid metabolic process);GO:0001657(ureteric bud development);GO:0001843(neural tube closure);GO:0001968(fibronectin binding);GO:0005080(protein kinase C binding);GO:0005515(protein binding);GO:0005796(Golgi lumen);GO:0005886(plasma membrane);GO:0005887(integral component of plasma membrane);GO:0005925(focal adhesion);GO:0006024(glycosaminoglycan biosynthetic process);GO:0006027(gly…	ko04512(ECM-receptor interaction);ko04514(Cell adhesion molecules (CAMs));ko05205(Proteoglycans in cancer);ko05418(Fluid shear stress and atherosclerosis)	R-HSA-1667005(Heparanase (HPSE) cleaves heparan sulfate from its proteoglycan (lysosome));R-HSA-1678694(Heparanase 2 (HPSE2) cleaves heparan sulfate from its proteoglycan (plasma membrane));R-HSA-1878002(XYLTs transfer Xyl to core protein);R-HSA-1889955(B3GAT dimers transfer GlcA to tetrasaccharide linker);R-HSA-1889978(B3GALT6 transfers Gal to the tetrasaccharide linker);R-HSA-1889981(B4GALT7 tr…
SOST	OID01174	Q9BQB4	Sclerostin OS=Homo sapiens GN=SOST PE=1 SV=1	GO:0001503(ossification);GO:0005515(protein binding);GO:0005576(extracellular region);GO:0005615(extracellular space);GO:0005794(Golgi apparatus);GO:0008134(transcription factor binding);GO:0008201(heparin binding);GO:0009612(response to mechanical stimulus);GO:0016055(Wnt signaling pathway);GO:0030279(negative regulation of ossification);GO:0030514(negative regulation of BMP signaling pathway);G…	ko04310(Wnt signaling pathway);ko04928(Parathyroid hormone synthesis, secretion and action)	R-HSA-1458875(WNT binds to FZD and LRP5/6);R-HSA-3769397(SOST binds LRP5/6)
RNASE3	OID01211	P12724	Eosinophil cationic protein OS=Homo sapiens GN=RNASE3 PE=1 SV=2	GO:0002227(innate immune response in mucosa);GO:0003676(nucleic acid binding);GO:0004519(endonuclease activity);GO:0004540(ribonuclease activity);GO:0005576(extracellular region);GO:0005615(extracellular space);GO:0006401(RNA catabolic process);GO:0019730(antimicrobial humoral response);GO:0019731(antibacterial humoral response);GO:0035578(azurophil granule lumen);GO:0043312(neutrophil degranulat…	ko05310(Asthma)	R-HSA-6798751(Exocytosis of azurophil granule lumen proteins);R-HSA-6803063(RNASEs bind bacterial LPS, PGN);R-HSA-8948027(RNASEs bind bacterial phospholipids)
NADK	OID01139	O95544	NAD kinase OS=Homo sapiens GN=NADK PE=1 SV=1	GO:0003951(NAD+ kinase activity);GO:0005515(protein binding);GO:0005524(ATP binding);GO:0005829(cytosol);GO:0006741(NADP biosynthetic process);GO:0016310(phosphorylation);GO:0019674(NAD metabolic process);GO:0046034(ATP metabolic process);GO:0046872(metal ion binding)	ko00760(Nicotinate and nicotinamide metabolism)	R-HSA-197198(NADK:Zn2+ tetramer phosphorylates NAD+ to NADP+)
ALDH1A1	OID01156	P00352	Retinal dehydrogenase 1 OS=Homo sapiens GN=ALDH1A1 PE=1 SV=2	GO:0001758(retinal dehydrogenase activity);GO:0004029(aldehyde dehydrogenase (NAD) activity);GO:0005096(GTPase activator activity);GO:0005497(androgen binding);GO:0005737(cytoplasm);GO:0005829(cytosol);GO:0006069(ethanol oxidation);GO:0006081(cellular aldehyde metabolic process);GO:0018479(benzaldehyde dehydrogenase (NAD+) activity);GO:0042572(retinol metabolic process);GO:0043547(positive regula…	ko00830(Retinol metabolism)	R-HSA-5362522(ALDHs oxidise atRAL to atRA);R-HSA-6813749(ALDH1A1 oxidises GA to DGA);R-HSA-71691(acetaldehyde + NAD+ => acetate + NADH + H+ [cytosolic])
CRKL	OID01191	P46109	Crk-like protein OS=Homo sapiens GN=CRKL PE=1 SV=1	GO:0000186(activation of MAPKK activity);GO:0001568(blood vessel development);GO:0005070(SH3/SH2 adaptor activity);GO:0005515(protein binding);GO:0005768(endosome);GO:0005829(cytosol);GO:0007254(JNK cascade);GO:0007265(Ras protein signal transduction);GO:0007507(heart development);GO:0008284(positive regulation of cell proliferation);GO:0009887(animal organ morphogenesis);GO:0009952(anterior/post…	ko04015(Rap1 signaling pathway);ko04010(MAPK signaling pathway);ko04012(ErbB signaling pathway);ko04510(Focal adhesion);ko04810(Regulation of actin cytoskeleton);ko04666(Fc gamma R-mediated phagocytosis);ko04062(Chemokine signaling pathway);ko04910(Insulin signaling pathway);ko04722(Neurotrophin signaling pathway);ko05200(Pathways in cancer);ko05206(MicroRNAs in cancer);ko05220(Chronic myeloid le…	R-HSA-170975(p-FRS2 binds CRKL);R-HSA-170978(p-FRS2:CRKL binds C3G);R-HSA-170979((Frs2)C3G stimulates nucleotide exchange on Rap1);R-HSA-382052(p130Cas and C3G bind PDGFR bound Crk);R-HSA-382056(Crk binds to the active PDGF receptor);R-HSA-8875540(GAB1 recruits CRK,CRKL to MET);R-HSA-8875558(RAPGEF1 binds CRK,CRKL);R-HSA-8875568(RAPGEF1 activates RAP1);R-HSA-8875576(CRK,CRKL recruits RAC1 GEF to …
CA13	OID01146	Q8N1Q1	Carbonic anhydrase 13 OS=Homo sapiens GN=CA13 PE=1 SV=1	GO:0004089(carbonate dehydratase activity);GO:0005829(cytosol);GO:0006730(one-carbon metabolic process);GO:0008270(zinc ion binding);GO:0015701(bicarbonate transport);GO:0043209(myelin sheath);GO:0043231(intracellular membrane-bounded organelle)	ko00910(Nitrogen metabolism)	R-HSA-1475022(Carbonic anhydrase dehydrates bicarbonate (cytosol));R-HSA-1475026(Carbonic anhydrase hydrates carbon dioxide (cytosol))
SNAP23	OID01163	O00161	Synaptosomal-associated protein 23 OS=Homo sapiens GN=SNAP23 PE=1 SV=1	GO:0002479(antigen processing and presentation of exogenous peptide antigen via MHC class I, TAP-dependent);GO:0002553(histamine secretion by mast cell);GO:0005484(SNAP receptor activity);GO:0005515(protein binding);GO:0005654(nucleoplasm);GO:0005737(cytoplasm);GO:0005886(plasma membrane);GO:0005925(focal adhesion);GO:0006892(post-Golgi vesicle-mediated transport);GO:0006903(vesicle targeting);GO…	ko04130(SNARE interactions in vesicular transport);ko04611(Platelet activation)	R-HSA-1449574(SLC2A4 (GLUT4) vesicle fuses with the plasma membrane);R-HSA-376357(Vamp7 associated Lysosome to Plasma membrane transport);R-HSA-376364(Vamp8 associated secretory vesicle to plasma membrane transport);R-HSA-376369(Vamp2 associated secretory vesicle to plasma membrane transport);R-HSA-6798747(Exocytosis of tertiary granule membrane proteins);R-HSA-6799350(Exocytosis of specific gran…
CCDC80	OID01144	Q76M96	Coiled-coil domain-containing protein 80 OS=Homo sapiens GN=CCDC80 PE=1 SV=1	GO:0001968(fibronectin binding);GO:0005604(basement membrane);GO:0005614(interstitial matrix);GO:0008201(heparin binding);GO:0010811(positive regulation of cell-substrate adhesion);GO:0030198(extracellular matrix organization)	-	-
CD164	OID01127	Q04900	Sialomucin core protein 24 OS=Homo sapiens GN=CD164 PE=1 SV=2	GO:0005515(protein binding);GO:0005576(extracellular region);GO:0005764(lysosome);GO:0005765(lysosomal membrane);GO:0005768(endosome);GO:0005886(plasma membrane);GO:0005887(integral component of plasma membrane);GO:0006955(immune response);GO:0007155(cell adhesion);GO:0007157(heterophilic cell-cell adhesion via plasma membrane cell adhesion molecules);GO:0007162(negative regulation of cell adhesi…	ko04142(Lysosome)	-
APEX1	OID01164	P27695	DNA-(apurinic or apyrimidinic site) lyase OS=Homo sapiens GN=APEX1 PE=1 SV=2	GO:0000723(telomere maintenance);GO:0000784(nuclear chromosome, telomeric region);GO:0003677(DNA binding);GO:0003684(damaged DNA binding);GO:0003691(double-stranded telomeric DNA binding);GO:0003713(transcription coactivator activity);GO:0003714(transcription corepressor activity);GO:0003906(DNA-(apurinic or apyrimidinic site) lyase activity);GO:0004519(endonuclease activity);GO:0004520(endodeoxy…	ko03410(Base excision repair)	R-HSA-110349(Displacement of UNG glycosylase by APEX1 at the AP site);R-HSA-110350(Displacement of TDG glycosylase by APEX1 at the AP site);R-HSA-110351(Displacement of SMUG1 glycosylase by APEX1 at the AP site);R-HSA-110352(Displacement of NTHL1 glycosylase by APEX1 at the AP site);R-HSA-110353(Displacement of MBD4 glycosylase by APEX1 at the AP site);R-HSA-110354(Displacement of OGG1 glycosylas…
CHRDL2	OID01170	Q6WN34	Chordin-like protein 2 OS=Homo sapiens GN=CHRDL2 PE=1 SV=1	GO:0001503(ossification);GO:0005615(extracellular space);GO:0005737(cytoplasm);GO:0030154(cell differentiation);GO:0051216(cartilage development)	-	-
CTSH	OID01171	P09668	Pro-cathepsin H OS=Homo sapiens GN=CTSH PE=1 SV=4	GO:0001656(metanephros development);GO:0001913(T cell mediated cytotoxicity);GO:0002250(adaptive immune response);GO:0002764(immune response-regulating signaling pathway);GO:0004175(endopeptidase activity);GO:0004177(aminopeptidase activity);GO:0004197(cysteine-type endopeptidase activity);GO:0004252(serine-type endopeptidase activity);GO:0005515(protein binding);GO:0005576(extracellular region);…	ko04142(Lysosome);ko04210(Apoptosis)	R-HSA-2130349(Generation of CLIP from lip10);R-HSA-2130504(Cleavage of lip22 to lip10);R-HSA-2130706(MHC class II antigen processing);R-HSA-5684864(NAPSA, CTSH, PGA3-5 cleave pro-SFTPB);R-HSA-5685902(NAPSA, CTSH, PGA3-5 cleave pro-SFTPC);R-HSA-6798745(Exocytosis of tertiary granule lumen proteins);R-HSA-6798748(Exocytosis of secretory granule lumen proteins);R-HSA-6800434(Exocytosis of ficolin-ri…
GHRL	OID01140	Q9UBU3	Appetite-regulating hormone OS=Homo sapiens GN=GHRL PE=1 SV=1	GO:0000187(activation of MAPK activity);GO:0001664(G-protein coupled receptor binding);GO:0001696(gastric acid secretion);GO:0001937(negative regulation of endothelial cell proliferation);GO:0005515(protein binding);GO:0005576(extracellular region);GO:0005615(extracellular space);GO:0005788(endoplasmic reticulum lumen);GO:0005829(cytosol);GO:0006006(glucose metabolic process);GO:0007186(G-protein…	ko04024(cAMP signaling pathway)	-
APLP1	OID01151	P51693	Amyloid-like protein 1 OS=Homo sapiens GN=APLP1 PE=1 SV=3	GO:0005515(protein binding);GO:0005604(basement membrane);GO:0005886(plasma membrane);GO:0006897(endocytosis);GO:0006915(apoptotic process);GO:0007155(cell adhesion);GO:0007193(adenylate cyclase-inhibiting G-protein coupled receptor signaling pathway);GO:0007399(nervous system development);GO:0008201(heparin binding);GO:0009887(animal organ morphogenesis);GO:0016021(integral component of membrane…	-	-
DPP7	OID01178	Q9UHL4	Dipeptidyl peptidase 2 OS=Homo sapiens GN=DPP7 PE=1 SV=3	GO:0004185(serine-type carboxypeptidase activity);GO:0005576(extracellular region);GO:0005764(lysosome);GO:0005794(Golgi apparatus);GO:0005829(cytosol);GO:0006508(proteolysis);GO:0008236(serine-type peptidase activity);GO:0008239(dipeptidyl-peptidase activity);GO:0031982(vesicle);GO:0035578(azurophil granule lumen);GO:0043231(intracellular membrane-bounded organelle);GO:0043312(neutrophil degranu…	-	R-HSA-6798751(Exocytosis of azurophil granule lumen proteins)
ENO2	OID01138	P09104	Gamma-enolase OS=Homo sapiens GN=ENO2 PE=1 SV=3	GO:0000015(phosphopyruvate hydratase complex);GO:0000287(magnesium ion binding);GO:0001917(photoreceptor inner segment);GO:0004634(phosphopyruvate hydratase activity);GO:0005515(protein binding);GO:0005615(extracellular space);GO:0005829(cytosol);GO:0005886(plasma membrane);GO:0006094(gluconeogenesis);GO:0043204(perikaryon);GO:0043209(myelin sheath);GO:0061621(canonical glycolysis);GO:0070062(ext…	ko00010(Glycolysis / Gluconeogenesis);ko03018(RNA degradation);ko04066(HIF-1 signaling pathway)	R-HSA-70494(Phosphoenolpyruvate + H2O <=> 2-Phospho-D-glycerate);R-HSA-71660(2-Phospho-D-glycerate <=> Phosphoenolpyruvate + H2O)
LRP11	OID01179	Q86VZ4	Low-density lipoprotein receptor-related protein 11 OS=Homo sapiens GN=LRP11 PE=2 SV=2	GO:0005886(plasma membrane);GO:0009408(response to heat);GO:0009409(response to cold);GO:0009414(response to water deprivation);GO:0009612(response to mechanical stimulus);GO:0016021(integral component of membrane);GO:0033555(multicellular organismal response to stress);GO:0035902(response to immobilization stress);GO:0042594(response to starvation);GO:0051219(phosphoprotein binding)	-	-
NPDC1	OID01206	Q9NQX5	Neural proliferation differentiation and control protein 1 OS=Homo sapiens GN=NPDC1 PE=1 SV=2	GO:0005515(protein binding);GO:0005886(plasma membrane);GO:0016021(integral component of membrane);GO:0050776(regulation of immune response)	-	R-HSA-8862090(PILRA binds PIANP, COLLEC12 trimer, NPDC1, CLEC4G)
SUMF2	OID01185	Q8NBJ7	Sulfatase-modifying factor 2 OS=Homo sapiens GN=SUMF2 PE=1 SV=2	GO:0005788(endoplasmic reticulum lumen);GO:0043687(post-translational protein modification);GO:0046872(metal ion binding)	-	R-HSA-1614336(SUMF2 binds SUMF1, inhibiting SUMF1-mediated activation of arylsulfatases);R-HSA-1614362(SUMF1 mediates the oxidation of cysteine to formylglycine, producing active arylsulfatases)
THOP1	OID01124	P52888	Thimet oligopeptidase OS=Homo sapiens GN=THOP1 PE=1 SV=2	GO:0000209(protein polyubiquitination);GO:0004222(metalloendopeptidase activity);GO:0005515(protein binding);GO:0005758(mitochondrial intermembrane space);GO:0005829(cytosol);GO:0006508(proteolysis);GO:0006518(peptide metabolic process);GO:0042277(peptide binding);GO:0046872(metal ion binding)	ko04614(Renin-angiotensin system);ko05143(African trypanosomiasis)	R-HSA-8940641(THOP1 cleaves oligopeptide fragment (8-16aa))
CANT1	OID01186	Q8WVQ1	Soluble calcium-activated nucleotidase 1 OS=Homo sapiens GN=CANT1 PE=1 SV=1	GO:0004382(guanosine-diphosphatase activity);GO:0005509(calcium ion binding);GO:0005576(extracellular region);GO:0005789(endoplasmic reticulum membrane);GO:0007165(signal transduction);GO:0016021(integral component of membrane);GO:0030166(proteoglycan biosynthetic process);GO:0032580(Golgi cisterna membrane);GO:0035580(specific granule lumen);GO:0043123(positive regulation of I-kappaB kinase/NF-k…	ko00230(Purine metabolism);ko00240(Pyrimidine metabolism)	R-HSA-6798745(Exocytosis of tertiary granule lumen proteins);R-HSA-6798749(Exocytosis of specific granule lumen proteins);R-HSA-6800434(Exocytosis of ficolin-rich granule lumen proteins)
QDPR	OID01162	P09417	Dihydropteridine reductase OS=Homo sapiens GN=QDPR PE=1 SV=2	GO:0001889(liver development);GO:0004155(6,7-dihydropteridine reductase activity);GO:0005737(cytoplasm);GO:0005739(mitochondrion);GO:0005829(cytosol);GO:0006520(cellular amino acid metabolic process);GO:0006559(L-phenylalanine catabolic process);GO:0006729(tetrahydrobiopterin biosynthetic process);GO:0009055(electron transfer activity);GO:0010044(response to aluminum ion);GO:0010288(response to l…	ko00790(Folate biosynthesis)	R-HSA-71130(q-dihydrobiopterin + NADH + H+ => tetrahydrobiopterin + NAD+)
SERPINB6	OID01142	P35237	Serpin B6 OS=Homo sapiens GN=SERPINB6 PE=1 SV=3	GO:0005615(extracellular space)	ko05146(Amoebiasis)	R-HSA-159001(urokinase plasminogen activator (two-chain):uPAR + plasminogen activator inhibitor 2 (PAI-2) -> PAI-2:urokinase plasminogen activator (two-chain):uPAR);R-HSA-6798743(Exocytosis of secretory granule membrane proteins);R-HSA-6798747(Exocytosis of tertiary granule membrane proteins);R-HSA-6800426(Exocytosis of ficolin-rich granule membrane proteins)
FBP1	OID01195	P09467	Fructose-1,6-bisphosphatase 1 OS=Homo sapiens GN=FBP1 PE=1 SV=5	GO:0005515(protein binding);GO:0005737(cytoplasm);GO:0005829(cytosol);GO:0006000(fructose metabolic process);GO:0006002(fructose 6-phosphate metabolic process);GO:0006094(gluconeogenesis);GO:0006111(regulation of gluconeogenesis);GO:0016208(AMP binding);GO:0016311(dephosphorylation);GO:0030308(negative regulation of cell growth);GO:0035690(cellular response to drug);GO:0042132(fructose 1,6-bispho…	ko00010(Glycolysis / Gluconeogenesis);ko00030(Pentose phosphate pathway);ko00051(Fructose and mannose metabolism);ko04152(AMPK signaling pathway);ko04910(Insulin signaling pathway);ko04922(Glucagon signaling pathway)	R-HSA-70479(D-fructose 1,6-bisphosphate + H2O => D-fructose 6-phosphate + orthophosphate)
TYMP	OID01153	P19971	Thymidine phosphorylase OS=Homo sapiens GN=TYMP PE=1 SV=2	GO:0000002(mitochondrial genome maintenance);GO:0001525(angiogenesis);GO:0004645(phosphorylase activity);GO:0005161(platelet-derived growth factor receptor binding);GO:0005829(cytosol);GO:0006206(pyrimidine nucleobase metabolic process);GO:0006220(pyrimidine nucleotide metabolic process);GO:0006260(DNA replication);GO:0006935(chemotaxis);GO:0008083(growth factor activity);GO:0009032(thymidine pho…	ko00240(Pyrimidine metabolism);ko00983(Drug metabolism - other enzymes);ko05219(Bladder cancer)	R-HSA-112265(thymidine or deoxyuridine + orthophosphate <=> thymine or uracil + 2-deoxy-D-ribose 1-phosphate [TYMP]);R-HSA-112266(thymine or uracil + 2-deoxy-D-ribose 1-phosphate <=> thymidine or deoxyuridine + orthophosphate [TYMP])
ANGPTL1	OID01150	O95841	Angiopoietin-related protein 1 OS=Homo sapiens GN=ANGPTL1 PE=2 SV=1	GO:0005102(receptor binding);GO:0005615(extracellular space);GO:0007169(transmembrane receptor protein tyrosine kinase signaling pathway);GO:0070062(extracellular exosome)	-	-
CD2AP	OID01133	Q9Y5K6	CD2-associated protein OS=Homo sapiens GN=CD2AP PE=1 SV=1	GO:0001726(ruffle);GO:0005172(vascular endothelial growth factor receptor binding);GO:0005200(structural constituent of cytoskeleton);GO:0005515(protein binding);GO:0005730(nucleolus);GO:0005737(cytoplasm);GO:0005886(plasma membrane);GO:0005911(cell-cell junction);GO:0006930(substrate-dependent cell migration, cell extension);GO:0007165(signal transduction);GO:0008013(beta-catenin binding);GO:000…	ko05100(Bacterial invasion of epithelial cells)	R-HSA-373727(Nephrin binds CD2AP);R-HSA-451758(p85 associates with both p-Nephrin and CD2AP)
ANXA11	OID01159	P50995	Annexin A11 OS=Homo sapiens GN=ANXA11 PE=1 SV=1	GO:0005509(calcium ion binding);GO:0005515(protein binding);GO:0005544(calcium-dependent phospholipid binding);GO:0005635(nuclear envelope);GO:0005654(nucleoplasm);GO:0005737(cytoplasm);GO:0005819(spindle);GO:0006909(phagocytosis);GO:0007049(cell cycle);GO:0008429(phosphatidylethanolamine binding);GO:0016020(membrane);GO:0023026(MHC class II protein complex binding);GO:0030496(midbody);GO:0042470…	-	-
NT-proBNP	OID01214	NA	-	-	-	-
FAM3C	OID01175	Q92520	Protein FAM3C OS=Homo sapiens GN=FAM3C PE=1 SV=1	GO:0002576(platelet degranulation);GO:0005125(cytokine activity);GO:0005515(protein binding);GO:0005576(extracellular region);GO:0005794(Golgi apparatus);GO:0007275(multicellular organism development);GO:0008150(biological_process);GO:0031089(platelet dense granule lumen);GO:0070062(extracellular exosome)	-	R-HSA-481009(Exocytosis of platelet dense granule content)
GAL	OID01188	P22466	Galanin peptides OS=Homo sapiens GN=GAL PE=1 SV=3	GO:0004966(galanin receptor activity);GO:0005184(neuropeptide hormone activity);GO:0005515(protein binding);GO:0005576(extracellular region);GO:0005615(extracellular space);GO:0005794(Golgi apparatus);GO:0006954(inflammatory response);GO:0007186(G-protein coupled receptor signaling pathway);GO:0007218(neuropeptide signaling pathway);GO:0007399(nervous system development);GO:0007631(feeding behavi…	ko04080(Neuroactive ligand-receptor interaction)	R-HSA-380073(Liganded Gi-activating GPCR acts as a GEF for Gi);R-HSA-389026(Galanin receptors can bind galanin);R-HSA-749454(The Ligand:GPCR:Gi complex dissociates);R-HSA-749456(Liganded Gi-activating GPCRs bind inactive heterotrimeric G-protein Gi)
VCAN	OID01194	P13611	Versican core protein OS=Homo sapiens GN=VCAN PE=1 SV=3	GO:0001501(skeletal system development);GO:0001649(osteoblast differentiation);GO:0005201(extracellular matrix structural constituent);GO:0005509(calcium ion binding);GO:0005515(protein binding);GO:0005539(glycosaminoglycan binding);GO:0005540(hyaluronic acid binding);GO:0005576(extracellular region);GO:0005615(extracellular space);GO:0005788(endoplasmic reticulum lumen);GO:0005796(Golgi lumen);G…	ko04514(Cell adhesion molecules (CAMs))	R-HSA-1793176(DS is cleaved from its proteoglycan);R-HSA-1878002(XYLTs transfer Xyl to core protein);R-HSA-1889955(B3GAT dimers transfer GlcA to tetrasaccharide linker);R-HSA-1889978(B3GALT6 transfers Gal to the tetrasaccharide linker);R-HSA-1889981(B4GALT7 transfers Gal group to xylosyl-unit of the tetrasaccharide linker);R-HSA-1971482(The addition of GalNAc to the terminal glucuronate residue f…
NECTIN2	OID01198	Q92692	Nectin-2 OS=Homo sapiens GN=NECTIN2 PE=1 SV=1	GO:0001618(virus receptor activity);GO:0001675(acrosome assembly);GO:0002860(positive regulation of natural killer cell mediated cytotoxicity directed against tumor cell target);GO:0002891(positive regulation of immunoglobulin mediated immune response);GO:0005102(receptor binding);GO:0005515(protein binding);GO:0005886(plasma membrane);GO:0005887(integral component of plasma membrane);GO:0005911(…	ko04514(Cell adhesion molecules (CAMs));ko04520(Adherens junction);ko05168(Herpes simplex infection)	R-HSA-199112(CRTAM binds to NECL2);R-HSA-199144(Nectin 2 binds CD226);R-HSA-419003(Interaction of Nectins with Afadin);R-HSA-419011(Transhomodimerization of Nectins);R-HSA-420591(Nectin-2:Nectin 3 trans heterodimer interaction);R-HSA-433711(Cis-homodimerization of nectins)
ANGPT2	OID01132	O15123	Angiopoietin-2 OS=Homo sapiens GN=ANGPT2 PE=1 SV=1	GO:0001525(angiogenesis);GO:0001666(response to hypoxia);GO:0005102(receptor binding);GO:0005515(protein binding);GO:0005576(extracellular region);GO:0005615(extracellular space);GO:0005634(nucleus);GO:0005886(plasma membrane);GO:0007165(signal transduction);GO:0007281(germ cell development);GO:0009314(response to radiation);GO:0009612(response to mechanical stimulus);GO:0009749(response to gluco…	ko04014(Ras signaling pathway);ko04015(Rap1 signaling pathway);ko04010(MAPK signaling pathway);ko04066(HIF-1 signaling pathway);ko04151(PI3K-Akt signaling pathway);ko05167(Kaposi sarcoma-associated herpesvirus infection)	R-HSA-204863(Interaction of Tie2 with Ang2)
KLK10	OID01148	O43240	Kallikrein-10 OS=Homo sapiens GN=KLK10 PE=1 SV=3	GO:0004252(serine-type endopeptidase activity);GO:0005576(extracellular region);GO:0006508(proteolysis);GO:0007049(cell cycle);GO:0008236(serine-type peptidase activity)	-	-
TINAGL1	OID01136	Q9GZM7	Tubulointerstitial nephritis antigen-like OS=Homo sapiens GN=TINAGL1 PE=1 SV=1	GO:0004197(cysteine-type endopeptidase activity);GO:0005044(scavenger receptor activity);GO:0005201(extracellular matrix structural constituent);GO:0005515(protein binding);GO:0005576(extracellular region);GO:0005615(extracellular space);GO:0005764(lysosome);GO:0006898(receptor-mediated endocytosis);GO:0006955(immune response);GO:0007155(cell adhesion);GO:0016197(endosomal transport);GO:0030247(p…	-	-
CDHR5	OID01143	Q9HBB8	Cadherin-related family member 5 OS=Homo sapiens GN=CDHR5 PE=1 SV=3	GO:0005509(calcium ion binding);GO:0005515(protein binding);GO:0005905(clathrin-coated pit);GO:0007155(cell adhesion);GO:0007156(homophilic cell adhesion via plasma membrane adhesion molecules);GO:0008013(beta-catenin binding);GO:0016324(apical plasma membrane);GO:0030154(cell differentiation);GO:0031526(brush border membrane);GO:0031528(microvillus membrane);GO:0032532(regulation of microvillus …	-	-
GLRX	OID01137	P35754	Glutaredoxin-1 OS=Homo sapiens GN=GLRX PE=1 SV=2	GO:0005634(nucleus);GO:0005739(mitochondrion);GO:0005829(cytosol);GO:0009055(electron transfer activity);GO:0015038(glutathione disulfide oxidoreductase activity);GO:0015949(nucleobase-containing small molecule interconversion);GO:0045454(cell redox homeostasis);GO:0045838(positive regulation of membrane potential);GO:0047485(protein N-terminus binding);GO:0055114(oxidation-reduction process);GO:…	-	R-HSA-111742(RNR (M1M2) reduces nucleotide diphosphates to deoxynucleotide diphosphates (glutaredoxin));R-HSA-111746(glutaredoxin (oxidized) + glutathione (reduced) => glutaredoxin (reduced) + glutathione (oxidized));R-HSA-8866405(RNR (M1M2B) reduces nucleotide diphosphates to deoxynucleotide diphosphates (glutaredoxin))
LILRA5	OID01155	A6NI73	Leukocyte immunoglobulin-like receptor subfamily A member 5 OS=Homo sapiens GN=LILRA5 PE=1 SV=1	GO:0005886(plasma membrane);GO:0016021(integral component of membrane);GO:0045087(innate immune response);GO:0070062(extracellular exosome)	ko04380(Osteoclast differentiation)	R-HSA-199043(LILRs interact with MHC Class I)
CLEC5A	OID01135	Q9NY25	C-type lectin domain family 5 member A OS=Homo sapiens GN=CLEC5A PE=1 SV=1	GO:0001618(virus receptor activity);GO:0002076(osteoblast development);GO:0005886(plasma membrane);GO:0005887(integral component of plasma membrane);GO:0006968(cellular defense response);GO:0007165(signal transduction);GO:0009986(cell surface);GO:0030099(myeloid cell differentiation);GO:0030246(carbohydrate binding);GO:0033033(negative regulation of myeloid cell apoptotic process);GO:0035579(spec…	-	R-HSA-210271(Interaction of DAP12 and MDL-1);R-HSA-6798747(Exocytosis of tertiary granule membrane proteins);R-HSA-6799350(Exocytosis of specific granule membrane proteins)
MCFD2	OID01183	Q8NI22	Multiple coagulation factor deficiency protein 2 OS=Homo sapiens GN=MCFD2 PE=1 SV=1	GO:0000139(Golgi membrane);GO:0005509(calcium ion binding);GO:0005789(endoplasmic reticulum membrane);GO:0006888(ER to Golgi vesicle-mediated transport);GO:0012507(ER to Golgi transport vesicle membrane);GO:0015031(protein transport);GO:0018279(protein N-linked glycosylation via asparagine);GO:0033116(endoplasmic reticulum-Golgi intermediate compartment membrane);GO:0048208(COPII vesicle coating)	-	R-HSA-203973(Vesicle budding);R-HSA-204008(SEC31:SEC13 and v-SNARE recruitment);R-HSA-5694409(Nucleotide exchange on RAB1);R-HSA-5694417(SEC16 complex binds SAR1B:GTP:SEC23:SEC24);R-HSA-5694418(RAB1:GTP binds USO1 and GORASP1:GOLGA2);R-HSA-5694431(Hexameric LMAN1:MCFD2 bind glycosylated Factor V and VIII precursors);R-HSA-5694439(COPII coat binds TRAPPCII and RAB1:GDP);R-HSA-5694441(CSNK1D phosph…
ROR1	OID01209	Q01973	Inactive tyrosine-protein kinase transmembrane receptor ROR1 OS=Homo sapiens GN=ROR1 PE=1 SV=2	GO:0004714(transmembrane receptor protein tyrosine kinase activity);GO:0005515(protein binding);GO:0005524(ATP binding);GO:0005737(cytoplasm);GO:0005886(plasma membrane);GO:0005887(integral component of plasma membrane);GO:0007169(transmembrane receptor protein tyrosine kinase signaling pathway);GO:0017147(Wnt-protein binding);GO:0018108(peptidyl-tyrosine phosphorylation);GO:0043235(receptor comp…	-	R-HSA-5140741(WNT5A binds FZD and ROR receptors);R-HSA-5140747(FZD2, FZD5 and ROR2 are internalized in a WNT5A and clathrin-dependent manner)
HDGF	OID01169	P51858	Hepatoma-derived growth factor OS=Homo sapiens GN=HDGF PE=1 SV=1	GO:0000122(negative regulation of transcription by RNA polymerase II);GO:0000166(nucleotide binding);GO:0001222(transcription corepressor binding);GO:0003677(DNA binding);GO:0005615(extracellular space);GO:0005654(nucleoplasm);GO:0005737(cytoplasm);GO:0006351(transcription, DNA-templated);GO:0007165(signal transduction);GO:0008083(growth factor activity);GO:0008201(heparin binding);GO:0008283(cel…	-	R-HSA-1791112(Expression of HDGF)
MEP1B	OID01208	Q16820	Meprin A subunit beta OS=Homo sapiens GN=MEP1B PE=1 SV=3	GO:0004222(metalloendopeptidase activity);GO:0005515(protein binding);GO:0005615(extracellular space);GO:0005886(plasma membrane);GO:0005887(integral component of plasma membrane);GO:0006508(proteolysis);GO:0006954(inflammatory response);GO:0007586(digestion);GO:0008270(zinc ion binding);GO:1901998(toxin transport)	ko04974(Protein digestion and absorption)	-
ARG1	OID01199	P05089	Arginase-1 OS=Homo sapiens GN=ARG1 PE=1 SV=2	GO:0000050(urea cycle);GO:0001889(liver development);GO:0001938(positive regulation of endothelial cell proliferation);GO:0004053(arginase activity);GO:0005576(extracellular region);GO:0005615(extracellular space);GO:0005634(nucleus);GO:0005737(cytoplasm);GO:0005741(mitochondrial outer membrane);GO:0005829(cytosol);GO:0006527(arginine catabolic process);GO:0007568(aging);GO:0009635(response to he…	ko00220(Arginine biosynthesis);ko00330(Arginine and proline metabolism);ko05146(Amoebiasis)	R-HSA-6798749(Exocytosis of specific granule lumen proteins);R-HSA-6798751(Exocytosis of azurophil granule lumen proteins);R-HSA-70569(arginine + H2O => ornithine + urea [ARG1])
CTSO	OID01125	P43234	Cathepsin O OS=Homo sapiens GN=CTSO PE=2 SV=1	GO:0004197(cysteine-type endopeptidase activity);GO:0005615(extracellular space);GO:0005764(lysosome);GO:0006508(proteolysis);GO:0051603(proteolysis involved in cellular protein catabolic process)	ko04142(Lysosome);ko04210(Apoptosis)	R-HSA-2130349(Generation of CLIP from lip10);R-HSA-2130504(Cleavage of lip22 to lip10);R-HSA-2130706(MHC class II antigen processing)
FKBP4	OID01201	Q02790	Peptidyl-prolyl cis-trans isomerase FKBP4 OS=Homo sapiens GN=FKBP4 PE=1 SV=3	GO:0000413(protein peptidyl-prolyl isomerization);GO:0003755(peptidyl-prolyl cis-trans isomerase activity);GO:0005515(protein binding);GO:0005524(ATP binding);GO:0005525(GTP binding);GO:0005528(FK506 binding);GO:0005654(nucleoplasm);GO:0005737(cytoplasm);GO:0005739(mitochondrion);GO:0005789(endoplasmic reticulum membrane);GO:0005829(cytosol);GO:0005874(microtubule);GO:0006457(protein folding);GO:…	ko04915(Estrogen signaling pathway)	R-HSA-5324617(HSP90:FKBP4:PTGES3 binds HSF1 trimer);R-HSA-5618073(FKBP4 replaces FKBP5 within HSP90:ATP:FKBP5:unfolded protein);R-HSA-5618080(HSP90:ATP:p23:FKBP52:SHR:SH translocates to the nucleus);R-HSA-5618085(FKBP4 binds HSP90:ATP:STIP1:HSP70:nascent protein);R-HSA-5618093(ATP hydrolysis by HSP90);R-HSA-5618099(NR3C2 ligands bind NR3C2 (in the HSP90 chaperone complex));R-HSA-5618110(p23 (PTGE…
IGFBPL1	OID01192	Q8WX77	Insulin-like growth factor-binding protein-like 1 OS=Homo sapiens GN=IGFBPL1 PE=2 SV=1	GO:0001558(regulation of cell growth);GO:0005520(insulin-like growth factor binding);GO:0005576(extracellular region)	-	-
TYRO3	OID01190	Q06418	Tyrosine-protein kinase receptor TYRO3 OS=Homo sapiens GN=TYRO3 PE=1 SV=1	GO:0001618(virus receptor activity);GO:0001779(natural killer cell differentiation);GO:0004713(protein tyrosine kinase activity);GO:0004714(transmembrane receptor protein tyrosine kinase activity);GO:0005515(protein binding);GO:0005524(ATP binding);GO:0005634(nucleus);GO:0005635(nuclear envelope);GO:0005789(endoplasmic reticulum membrane);GO:0005887(integral component of plasma membrane);GO:00071…	-	-
NQO2	OID01173	P16083	Ribosyldihydronicotinamide dehydrogenase [quinone] OS=Homo sapiens GN=NQO2 PE=1 SV=5	GO:0001512(dihydronicotinamide riboside quinone reductase activity);GO:0005515(protein binding);GO:0005654(nucleoplasm);GO:0005737(cytoplasm);GO:0005829(cytosol);GO:0006805(xenobiotic metabolic process);GO:0007613(memory);GO:0008753(NADPH dehydrogenase (quinone) activity);GO:0009055(electron transfer activity);GO:0046872(metal ion binding);GO:0055114(oxidation-reduction process);GO:0070062(extrac…	-	R-HSA-8936519(NQO2:FAD dimer reduces quinones to hydroquinones)
KYAT1	OID01204	Q16773	Kynurenine--oxoglutarate transaminase 1 OS=Homo sapiens GN=KYAT1 PE=1 SV=1	GO:0005654(nucleoplasm);GO:0005737(cytoplasm);GO:0005739(mitochondrion);GO:0005829(cytosol);GO:0006090(pyruvate metabolic process);GO:0009058(biosynthetic process);GO:0030170(pyridoxal phosphate binding);GO:0047316(glutamine-phenylpyruvate transaminase activity);GO:0047804(cysteine-S-conjugate beta-lyase activity);GO:0097052(L-kynurenine metabolic process)	ko00380(Tryptophan metabolism);ko00450(Selenocompound metabolism);ko05204(Chemical carcinogenesis)	R-HSA-893593(phenylalanine + pyruvate => 3-(indol-3-yl)pyruvate + alanine);R-HSA-893596(PXLP-KYAT1 dimer transaminates L-KYN to AP-DOBu);R-HSA-893616(glutamine + pyruvate => 2-oxoglutaramate + alanine)
SERPINB8	OID01141	P50452	Serpin B8 OS=Homo sapiens GN=SERPINB8 PE=1 SV=2	GO:0004867(serine-type endopeptidase inhibitor activity);GO:0005515(protein binding);GO:0005615(extracellular space);GO:0005829(cytosol);GO:0010951(negative regulation of endopeptidase activity);GO:0070062(extracellular exosome)	-	R-HSA-159001(urokinase plasminogen activator (two-chain):uPAR + plasminogen activator inhibitor 2 (PAI-2) -> PAI-2:urokinase plasminogen activator (two-chain):uPAR)
COMT	OID01167	P21964	Catechol O-methyltransferase OS=Homo sapiens GN=COMT PE=1 SV=2	GO:0000287(magnesium ion binding);GO:0005515(protein binding);GO:0005739(mitochondrion);GO:0005829(cytosol);GO:0005886(plasma membrane);GO:0007565(female pregnancy);GO:0007612(learning);GO:0007614(short-term memory);GO:0008168(methyltransferase activity);GO:0008171(O-methyltransferase activity);GO:0008210(estrogen metabolic process);GO:0014070(response to organic cyclic compound);GO:0016020(membr…	ko00140(Steroid hormone biosynthesis);ko00350(Tyrosine metabolism);ko04728(Dopaminergic synapse)	R-HSA-175983(COMT transfer CH3 from AdoMet to 3,4DHBNZ);R-HSA-379387(COMT transfers Met to DA to form 3MT);R-HSA-379464(COMT transfers Met to DOPAC to form HVA);R-HSA-9679775(COMT binds COMT Inhibitors)
REG4	OID01184	Q9BYZ8	Regenerating islet-derived protein 4 OS=Homo sapiens GN=REG4 PE=1 SV=1	GO:0005509(calcium ion binding);GO:0005576(extracellular region);GO:0005737(cytoplasm);GO:0008201(heparin binding);GO:2001065(mannan binding)	ko05226(Gastric cancer)	-
NOMO1	OID01172	Q15155	Nodal modulator 1 OS=Homo sapiens GN=NOMO1 PE=1 SV=5	GO:0030246(carbohydrate binding)	-	-
CLUL1	OID01168	Q15846	Clusterin-like protein 1 OS=Homo sapiens GN=CLUL1 PE=2 SV=1	GO:0008219(cell death)	-	-
PPP1R2	OID01177	P41236	Protein phosphatase inhibitor 2 OS=Homo sapiens GN=PPP1R2 PE=1 SV=2	GO:0000164(protein phosphatase type 1 complex);GO:0004865(protein serine/threonine phosphatase inhibitor activity);GO:0005515(protein binding);GO:0005977(glycogen metabolic process);GO:0006091(generation of precursor metabolites and energy);GO:0009966(regulation of signal transduction);GO:0043086(negative regulation of catalytic activity);GO:0043666(regulation of phosphoprotein phosphatase activi…	-	-
SIGLEC7	OID01160	Q9Y286	Sialic acid-binding Ig-like lectin 7 OS=Homo sapiens GN=SIGLEC7 PE=1 SV=1	GO:0005886(plasma membrane);GO:0005887(integral component of plasma membrane);GO:0007155(cell adhesion);GO:0030246(carbohydrate binding);GO:0050776(regulation of immune response)	-	R-HSA-5685607(Sialic acid binds SIGLEC)
LRIG1	OID01121	Q96JA1	Leucine-rich repeats and immunoglobulin-like domains protein 1 OS=Homo sapiens GN=LRIG1 PE=1 SV=2	GO:0005886(plasma membrane);GO:0007605(sensory perception of sound);GO:0016021(integral component of membrane);GO:0032474(otolith morphogenesis);GO:0060384(innervation)	-	R-HSA-177942(EGFR binds EGF ligand);R-HSA-8875374(MET binds LRIG1);R-HSA-8875431(LRIG1 undergoes ubiquitination);R-HSA-8875443(USP8 deubiquitinates LRIG1);R-HSA-8875490(EPS15 and HGS bind ubiquitinated MET)
AHCY	OID01123	P23526	Adenosylhomocysteinase OS=Homo sapiens GN=AHCY PE=1 SV=4	GO:0000096(sulfur amino acid metabolic process);GO:0001666(response to hypoxia);GO:0002439(chronic inflammatory response to antigenic stimulus);GO:0004013(adenosylhomocysteinase activity);GO:0005515(protein binding);GO:0005634(nucleus);GO:0005737(cytoplasm);GO:0005829(cytosol);GO:0006730(one-carbon metabolic process);GO:0007584(response to nutrient);GO:0019510(S-adenosylhomocysteine catabolic pro…	ko00270(Cysteine and methionine metabolism)	R-HSA-174401(AHCY:NAD+ tetramer hydrolyses AdoHcy);R-HSA-2408532(AdeSeHCys is hydrolysed to SeHCys by AHCY);R-HSA-5579084(Defective AHCY does not hydrolyse AdoHcy)
TXNDC5	OID01176	Q8NBS9	Thioredoxin domain-containing protein 5 OS=Homo sapiens GN=TXNDC5 PE=1 SV=2	GO:0003756(protein disulfide isomerase activity);GO:0005515(protein binding);GO:0005576(extracellular region);GO:0005783(endoplasmic reticulum);GO:0005788(endoplasmic reticulum lumen);GO:0006457(protein folding);GO:0034976(response to endoplasmic reticulum stress);GO:0035578(azurophil granule lumen);GO:0043066(negative regulation of apoptotic process);GO:0043202(lysosomal lumen);GO:0043277(apopto…	ko04141(Protein processing in endoplasmic reticulum)	R-HSA-429815(Formation Of Bloc-1 Complex);R-HSA-432688(trans-Golgi Network Derived Lysosomal Vesicle Uncoating);R-HSA-432706(trans-Golgi Network Lysosome Vesicle Destined Membrane Coat Assembly);R-HSA-432707(trans-Golgi Network Lysosomal Vesicle Scission);R-HSA-432712(Vamp And trans-Golgi Network AP-1 Binding Coupled With Cargo Capture On Lysosome Vesicle Destined Golgi Membrane);R-HSA-6798751(Ex…
DAB2	OID01205	P98082	Disabled homolog 2 OS=Homo sapiens GN=DAB2 PE=1 SV=3	GO:0001934(positive regulation of protein phosphorylation);GO:0005515(protein binding);GO:0005730(nucleolus);GO:0005765(lysosomal membrane);GO:0005829(cytosol);GO:0005886(plasma membrane);GO:0005905(clathrin-coated pit);GO:0005925(focal adhesion);GO:0006898(receptor-mediated endocytosis);GO:0006915(apoptotic process);GO:0007229(integrin-mediated signaling pathway);GO:0007275(multicellular organis…	ko04144(Endocytosis)	R-HSA-190519(Internalization of gap junction plaques);R-HSA-190829(Lysosomal degradation of gap junction plaques);R-HSA-196017(Dynamin is recruited to the gap junction plaque);R-HSA-196026(Dab2 is recruited to the junctional plaques);R-HSA-8863471(LDLR is bound by DAB2 and ARH);R-HSA-8863472(DAB2 binds LRP2);R-HSA-8867754(F- and N- BAR domain proteins bind the clathrin-coated pit);R-HSA-8867756(C…
FCRL1	OID01126	Q96LA6	Fc receptor-like protein 1 OS=Homo sapiens GN=FCRL1 PE=1 SV=1	GO:0005886(plasma membrane);GO:0016021(integral component of membrane)	-	-
BAG6	OID01197	P46379	Large proline-rich protein BAG6 OS=Homo sapiens GN=BAG6 PE=1 SV=2	GO:0001822(kidney development);GO:0002376(immune system process);GO:0005515(protein binding);GO:0005634(nucleus);GO:0005654(nucleoplasm);GO:0005737(cytoplasm);GO:0005829(cytosol);GO:0006511(ubiquitin-dependent protein catabolic process);GO:0006810(transport);GO:0007130(synaptonemal complex assembly);GO:0007283(spermatogenesis);GO:0007420(brain development);GO:0009790(embryo development);GO:001602…	-	R-HSA-9609860(Tail-anchored protein:SGTA:BAG6:GET4:UBL4A:ASNA1:ATP dissociates and ASNA1 hydrolyzes ATP yielding Tail-anchored protein:ASNA1:ADP);R-HSA-9610442(Tail-anchored protein:SGTA dimer binds BAG6:GET4:UBL4A and ASNA1:ATP);R-HSA-9617596(BAG6:GET4:UBL4A binds mislocalized membrane protein:SGTA and ASNA1:ATP)
CLSTN2	OID01166	Q9H4D0	Calsyntenin-2 OS=Homo sapiens GN=CLSTN2 PE=1 SV=2	GO:0000139(Golgi membrane);GO:0005509(calcium ion binding);GO:0005789(endoplasmic reticulum membrane);GO:0007156(homophilic cell adhesion via plasma membrane adhesion molecules);GO:0009986(cell surface);GO:0016021(integral component of membrane);GO:0045211(postsynaptic membrane);GO:0050806(positive regulation of synaptic transmission);GO:0051965(positive regulation of synapse assembly)	-	-
DIABLO	OID01145	Q9NR28	Diablo homolog, mitochondrial OS=Homo sapiens GN=DIABLO PE=1 SV=1	GO:0005515(protein binding);GO:0005739(mitochondrion);GO:0005758(mitochondrial intermembrane space);GO:0005829(cytosol);GO:0006915(apoptotic process);GO:0006919(activation of cysteine-type endopeptidase activity involved in apoptotic process);GO:0008625(extrinsic apoptotic signaling pathway via death domain receptors);GO:0008631(intrinsic apoptotic signaling pathway in response to oxidative stres…	ko04210(Apoptosis);ko04215(Apoptosis - multiple species)	R-HSA-114306(SMAC binds XIAP:Caspase-3);R-HSA-114307(Release of SMAC (DIABLO) from mitochondria);R-HSA-114354(SMAC binds XIAP:Caspase-7);R-HSA-114361(SMAC binds XIAP within apoptosome);R-HSA-114392(Dissociation of Caspase-7 from DIABLO:XIAP:Caspase-7);R-HSA-114419(Dissociation of Caspase-3 from DIABLO:XIAP:Caspase-3);R-HSA-114440(Dissociation of DIABLO:XIAP from the apoptosome complex);R-HSA-9627…
PAG1	OID01203	Q9NWQ8	Phosphoprotein associated with glycosphingolipid-enriched microdomains 1 OS=Homo sapiens GN=PAG1 PE=1 SV=2	GO:0002250(adaptive immune response);GO:0005068(transmembrane receptor protein tyrosine kinase adaptor activity);GO:0005070(SH3/SH2 adaptor activity);GO:0005515(protein binding);GO:0005622(intracellular);GO:0005886(plasma membrane);GO:0005887(integral component of plasma membrane);GO:0007165(signal transduction);GO:0007169(transmembrane receptor protein tyrosine kinase signaling pathway);GO:00071…	-	R-HSA-177926(Dephosphorylation of PAG by SHP2);R-HSA-202233(Inactivation of Lck by Csk);R-HSA-203774(Interaction of Csk with PAG)
PILRB	OID01149	Q9UKJ0	Paired immunoglobulin-like type 2 receptor beta OS=Homo sapiens GN=PILRB PE=1 SV=1	GO:0005515(protein binding);GO:0005886(plasma membrane);GO:0005887(integral component of plasma membrane);GO:0007169(transmembrane receptor protein tyrosine kinase signaling pathway);GO:0007171(activation of transmembrane receptor protein tyrosine kinase activity);GO:0042288(MHC class I protein binding);GO:0050776(regulation of immune response)	-	R-HSA-8862084(PILRA,PILRB bind CD99)
ADGRE2	OID01180	Q9UHX3	Adhesion G protein-coupled receptor E2 OS=Homo sapiens GN=ADGRE2 PE=1 SV=2	GO:0004930(G-protein coupled receptor activity);GO:0005509(calcium ion binding);GO:0005886(plasma membrane);GO:0006954(inflammatory response);GO:0007155(cell adhesion);GO:0007166(cell surface receptor signaling pathway);GO:0007186(G-protein coupled receptor signaling pathway);GO:0016021(integral component of membrane);GO:0016477(cell migration);GO:0031256(leading edge membrane);GO:0032587(ruffle …	-	R-HSA-444773(EGF-TM7 receptors bind chondroitin sulphate)
GRAP2	OID01154	O75791	GRB2-related adapter protein 2 OS=Homo sapiens GN=GRAP2 PE=1 SV=1	GO:0005070(SH3/SH2 adaptor activity);GO:0005515(protein binding);GO:0005634(nucleus);GO:0005654(nucleoplasm);GO:0005737(cytoplasm);GO:0005768(endosome);GO:0005829(cytosol);GO:0007265(Ras protein signal transduction);GO:0007267(cell-cell signaling);GO:0009967(positive regulation of signal transduction);GO:0031295(T cell costimulation);GO:0038095(Fc-epsilon receptor signaling pathway);GO:0050852(T …	ko04660(T cell receptor signaling pathway)	R-HSA-1433501(Interaction of other adapter proteins with p-KIT);R-HSA-202216(Phosphorylation of SLP-76);R-HSA-202241(Recruitment of SLP-76 to Gads);R-HSA-202248(Phosphorylation of PLC-gamma1);R-HSA-202325(Recruitment of Gads to LAT);R-HSA-202331(Recruitment of PLC-gamma1 to SLP-76);R-HSA-202375(Recruitment of ITK to SLP-76);R-HSA-213407(Disassociation of PLC-gamma1 from SLP-76);R-HSA-2396561(Recr…
ITGB7	OID01161	P26010	Integrin beta-7 OS=Homo sapiens GN=ITGB7 PE=1 SV=1	GO:0001618(virus receptor activity);GO:0003366(cell-matrix adhesion involved in ameboidal cell migration);GO:0005515(protein binding);GO:0005886(plasma membrane);GO:0007155(cell adhesion);GO:0007160(cell-matrix adhesion);GO:0007229(integrin-mediated signaling pathway);GO:0008305(integrin complex);GO:0009986(cell surface);GO:0016020(membrane);GO:0030198(extracellular matrix organization);GO:003411…	ko04151(PI3K-Akt signaling pathway);ko04512(ECM-receptor interaction);ko04514(Cell adhesion molecules (CAMs));ko04510(Focal adhesion);ko04810(Regulation of actin cytoskeleton);ko04672(Intestinal immune network for IgA production);ko05202(Transcriptional misregulation in cancers);ko05410(Hypertrophic cardiomyopathy (HCM));ko05412(Arrhythmogenic right ventricular cardiomyopathy (ARVC));ko05414(Dila…	R-HSA-199032(MADCAM1-1 binds Integrin alpha4beta7);R-HSA-265422(Interaction of integrin alphaEbeta7 with Cadherin-1)
NPTXR	OID01122	O95502	Neuronal pentraxin receptor OS=Homo sapiens GN=NPTXR PE=3 SV=2	GO:0016021(integral component of membrane);GO:0046872(metal ion binding)	-	-
SEMA3F	OID01147	Q13275	Semaphorin-3F OS=Homo sapiens GN=SEMA3F PE=2 SV=2	GO:0001755(neural crest cell migration);GO:0005615(extracellular space);GO:0007411(axon guidance);GO:0021612(facial nerve structural organization);GO:0021637(trigeminal nerve structural organization);GO:0021675(nerve development);GO:0021785(branchiomotor neuron axon guidance);GO:0030215(semaphorin receptor binding);GO:0030335(positive regulation of cell migration);GO:0036486(ventral trunk neural …	ko04360(Axon guidance)	-
ANXA4	OID01158	P09525	Annexin A4 OS=Homo sapiens GN=ANXA4 PE=1 SV=4	GO:0004859(phospholipase inhibitor activity);GO:0005509(calcium ion binding);GO:0005515(protein binding);GO:0005544(calcium-dependent phospholipid binding);GO:0005634(nucleus);GO:0005737(cytoplasm);GO:0005886(plasma membrane);GO:0006357(regulation of transcription by RNA polymerase II);GO:0007165(signal transduction);GO:0007219(Notch signaling pathway);GO:0009986(cell surface);GO:0012506(vesicle …	-	-
ADGRG2	OID01152	Q8IZP9	Adhesion G-protein coupled receptor G2 OS=Homo sapiens GN=ADGRG2 PE=1 SV=2	GO:0004930(G-protein coupled receptor activity);GO:0005887(integral component of plasma membrane);GO:0007166(cell surface receptor signaling pathway);GO:0007186(G-protein coupled receptor signaling pathway);GO:0007283(spermatogenesis);GO:0009986(cell surface);GO:0016021(integral component of membrane);GO:0016324(apical plasma membrane);GO:0070062(extracellular exosome)	-	-
CD1C	OID01187	P29017	T-cell surface glycoprotein CD1c OS=Homo sapiens GN=CD1C PE=1 SV=2	GO:0002250(adaptive immune response);GO:0002286(T cell activation involved in immune response);GO:0005764(lysosome);GO:0005886(plasma membrane);GO:0005887(integral component of plasma membrane);GO:0010008(endosome membrane);GO:0030881(beta-2-microglobulin binding);GO:0030883(endogenous lipid antigen binding);GO:0030884(exogenous lipid antigen binding);GO:0048007(antigen processing and presentatio…	ko04530(Tight junction);ko04640(Hematopoietic cell lineage)	R-HSA-8850356(TCR binds microbial lipid-based antigen via CD1)
ACP6	OID01129	Q9NPH0	Lysophosphatidic acid phosphatase type 6 OS=Homo sapiens GN=ACP6 PE=1 SV=2	GO:0002244(hematopoietic progenitor cell differentiation);GO:0003993(acid phosphatase activity);GO:0005739(mitochondrion);GO:0016311(dephosphorylation)	-	R-HSA-8878654(ACP6 hydrolyses MYS-LPA)
ENPP7	OID01181	Q6UWV6	Ectonucleotide pyrophosphatase/phosphodiesterase family member 7 OS=Homo sapiens GN=ENPP7 PE=1 SV=3	GO:0004767(sphingomyelin phosphodiesterase activity);GO:0005794(Golgi apparatus);GO:0005886(plasma membrane);GO:0005902(microvillus);GO:0006684(sphingomyelin metabolic process);GO:0006685(sphingomyelin catabolic process);GO:0006687(glycosphingolipid metabolic process);GO:0008156(negative regulation of DNA replication);GO:0008285(negative regulation of cell proliferation);GO:0016020(membrane);GO:0…	ko00600(Sphingolipid metabolism)	R-HSA-1640164(Ectonucleotide pyrophosphatase/phosphodiesterase 7 (ENPP7) hydrolyses sphingomyelin)
ENTPD5	OID01165	O75356	Ectonucleoside triphosphate diphosphohydrolase 5 OS=Homo sapiens GN=ENTPD5 PE=1 SV=1	GO:0004382(guanosine-diphosphatase activity);GO:0005515(protein binding);GO:0005576(extracellular region);GO:0005783(endoplasmic reticulum);GO:0006487(protein N-linked glycosylation);GO:0008283(cell proliferation);GO:0014066(regulation of phosphatidylinositol 3-kinase signaling);GO:0016049(cell growth);GO:0017110(nucleoside-diphosphatase activity);GO:0034656(nucleobase-containing small molecule c…	ko00230(Purine metabolism);ko00240(Pyrimidine metabolism)	R-HSA-8851356(NTPDase5 hydrolyzes nucleoside diphosphates)
CLMP	OID01120	Q9H6B4	CXADR-like membrane protein OS=Homo sapiens GN=CLMP PE=1 SV=1	GO:0005881(cytoplasmic microtubule);GO:0005886(plasma membrane);GO:0005923(bicellular tight junction);GO:0009986(cell surface);GO:0016021(integral component of membrane);GO:0048565(digestive tract development);GO:0070062(extracellular exosome)	-	-
ANGPTL7	OID01134	O43827	Angiopoietin-related protein 7 OS=Homo sapiens GN=ANGPTL7 PE=1 SV=1	GO:0005576(extracellular region);GO:0006979(response to oxidative stress)	-	-
DDC	OID01128	P20711	Aromatic-L-amino-acid decarboxylase OS=Homo sapiens GN=DDC PE=1 SV=2	GO:0004058(aromatic-L-amino-acid decarboxylase activity);GO:0005515(protein binding);GO:0005829(cytosol);GO:0006520(cellular amino acid metabolic process);GO:0007623(circadian rhythm);GO:0008021(synaptic vesicle);GO:0010259(multicellular organism aging);GO:0015842(aminergic neurotransmitter loading into synaptic vesicle);GO:0016597(amino acid binding);GO:0019899(enzyme binding);GO:0019904(protein…	ko00350(Tyrosine metabolism);ko00360(Phenylalanine metabolism);ko00380(Tryptophan metabolism);ko04728(Dopaminergic synapse);ko04726(Serotonergic synapse);ko05030(Cocaine addiction);ko05031(Amphetamine addiction);ko05034(Alcoholism)	R-HSA-209859(Decarboxylation of 5-hydroxytryptophan forms serotonin);R-HSA-209924(Dopa is decarboxylated to dopamine)
TFF2	OID01130	Q03403	Trefoil factor 2 OS=Homo sapiens GN=TFF2 PE=1 SV=2	GO:0005515(protein binding);GO:0007586(digestion);GO:0070062(extracellular exosome)	-	-
CD79B	OID01157	P40259	B-cell antigen receptor complex-associated protein beta chain OS=Homo sapiens GN=CD79B PE=1 SV=1	GO:0002250(adaptive immune response);GO:0004888(transmembrane signaling receptor activity);GO:0005515(protein binding);GO:0005654(nucleoplasm);GO:0005737(cytoplasm);GO:0005794(Golgi apparatus);GO:0005886(plasma membrane);GO:0005887(integral component of plasma membrane);GO:0006955(immune response);GO:0007165(signal transduction);GO:0009897(external side of plasma membrane);GO:0019815(B cell recep…	ko04662(B cell receptor signaling pathway)	R-HSA-1112666(BLNK (SLP-65) Signalosome hydrolyzes phosphatidyinositol bisphosphate forming diacylglycerol and inositol-1,4,5-trisphosphate);R-HSA-5690701(SHP1 binds p-CD22);R-HSA-5690702(LYN phosphorylates CD22);R-HSA-5690740(CD22 binds B-cell receptor);R-HSA-9606151(Phosphorylated BLNK (SLP65, in Antigen:p-BCR:p-SYK:p-BLNK:CIN85:GRB2:SOS1) binds BTK, PLCG2, VAV1, NCK1);R-HSA-9606159(BTK autopho…
TSHB	OID01196	P01222	Thyrotropin subunit beta OS=Homo sapiens GN=TSHB PE=1 SV=2	GO:0005179(hormone activity);GO:0005576(extracellular region);GO:0007186(G-protein coupled receptor signaling pathway);GO:0007267(cell-cell signaling);GO:0009653(anatomical structure morphogenesis);GO:0016486(peptide hormone processing);GO:0033189(response to vitamin A);GO:0043627(response to estrogen);GO:0051592(response to calcium ion)	ko04080(Neuroactive ligand-receptor interaction);ko04923(Regulation of lipolysis in adipocyte);ko04918(Thyroid hormone synthesis);ko05320(Autoimmune thyroid disease)	R-HSA-209840(Two DITs combine to form thyroxine);R-HSA-209925(DIT and MIT combine to form triiodothyronine);R-HSA-378952(Thyrotropin is a heterodimer);R-HSA-379044(Liganded Gs-activating GPCR acts as a GEF for Gs);R-HSA-391375(Thyroid-stimulating hormone receptor can bind TSH, Thyrostimulin);R-HSA-744886(The Ligand:GPCR:Gs complex dissociates);R-HSA-744887(Liganded Gs-activating GPCRs bind inacti…
SSC4D	OID01182	Q8WTU2	Scavenger receptor cysteine-rich domain-containing group B protein OS=Homo sapiens GN=SSC4D PE=2 SV=1	GO:0005044(scavenger receptor activity);GO:0006898(receptor-mediated endocytosis);GO:0016020(membrane);GO:0070062(extracellular exosome)	-	-
USP8	OID01200	P40818	Ubiquitin carboxyl-terminal hydrolase 8 OS=Homo sapiens GN=USP8 PE=1 SV=1	GO:0000281(mitotic cytokinesis);GO:0004197(cysteine-type endopeptidase activity);GO:0004843(thiol-dependent ubiquitin-specific protease activity);GO:0005515(protein binding);GO:0005654(nucleoplasm);GO:0005737(cytoplasm);GO:0005769(early endosome);GO:0005794(Golgi apparatus);GO:0005829(cytosol);GO:0006511(ubiquitin-dependent protein catabolic process);GO:0007032(endosome organization);GO:0008283(c…	ko04144(Endocytosis);ko04137(Mitophagy - animal);ko04934(Cushing syndrome)	R-HSA-1358791(Phosphorylation of USP8 by P-AKT);R-HSA-1358795(Deubiquitination of RNF41 by P-USP8);R-HSA-1358797(Ubiquitinated RNF41 binds P-USP8);R-HSA-4641236(USP8 deubiquitinates FZD to potentiate WNT signaling);R-HSA-5690196(USP8 deubiquitinates RNF128);R-HSA-6782628(USP8 deubiquitinates STAM2:HGS);R-HSA-8875443(USP8 deubiquitinates LRIG1)
CDH2	OID01189	P19022	Cadherin-2 OS=Homo sapiens GN=CDH2 PE=1 SV=4	GO:0005509(calcium ion binding);GO:0005515(protein binding);GO:0005737(cytoplasm);GO:0005788(endoplasmic reticulum lumen);GO:0005886(plasma membrane);GO:0005911(cell-cell junction);GO:0005913(cell-cell adherens junction);GO:0005916(fascia adherens);GO:0005925(focal adhesion);GO:0007155(cell adhesion);GO:0007156(homophilic cell adhesion via plasma membrane adhesion molecules);GO:0007157(heterophil…	ko04514(Cell adhesion molecules (CAMs));ko05412(Arrhythmogenic right ventricular cardiomyopathy (ARVC))	R-HSA-375140(CDO binds promyogenic cadherins);R-HSA-376117(JLP interacts with CDO complex);R-HSA-376119(Interaction of Bnip-2 with Cdc42);R-HSA-376121(Bnip2 interacts with CDO complex);R-HSA-419001(Connection of adjacent cells through calcium-dependent trans-dimerization of cadherin);R-HSA-419002(Interaction of cadherin with Beta/gamma catenin, alpha catenin and p120 catenin);R-HSA-448951(Activat…
METRNL	OID01207	Q641Q3	Meteorin-like protein OS=Homo sapiens GN=METRNL PE=2 SV=1	GO:0003674(molecular_function);GO:0005179(hormone activity);GO:0005615(extracellular space);GO:0009409(response to cold);GO:0014850(response to muscle activity);GO:0045444(fat cell differentiation);GO:0050728(negative regulation of inflammatory response);GO:0050873(brown fat cell differentiation);GO:0070062(extracellular exosome);GO:0090336(positive regulation of brown fat cell differentiation)	-	-
RTN4R	OID01193	Q9BZR6	Reticulon-4 receptor OS=Homo sapiens GN=RTN4R PE=1 SV=1	GO:0004860(protein kinase inhibitor activity);GO:0005515(protein binding);GO:0005737(cytoplasm);GO:0005783(endoplasmic reticulum);GO:0005886(plasma membrane);GO:0005887(integral component of plasma membrane);GO:0006469(negative regulation of protein kinase activity);GO:0007409(axonogenesis);GO:0009986(cell surface);GO:0019221(cytokine-mediated signaling pathway);GO:0023041(neuronal signal transdu…	-	R-HSA-193636(p75NTR interacts with the NOGO receptor);R-HSA-193655(Myelin components can interact with p75NTR:NgR:LINGO1);R-HSA-193696(The p75NTR:NgR:MDGI complex reduces RHOA-GDI activity, displacing RHOA);R-HSA-209573(p75NTR:NgR complex interacts with the axonal inhibitor LINGO1);R-HSA-9012761(The p75NTR:NgR:MDGI binds RHOA-GDI)
S100P	OID01131	P25815	Protein S100-P OS=Homo sapiens GN=S100P PE=1 SV=2	GO:0000287(magnesium ion binding);GO:0005509(calcium ion binding);GO:0005515(protein binding);GO:0005576(extracellular region);GO:0005634(nucleus);GO:0005737(cytoplasm);GO:0010033(response to organic substance);GO:0031528(microvillus membrane);GO:0034774(secretory granule lumen);GO:0043312(neutrophil degranulation);GO:0043542(endothelial cell migration);GO:0048306(calcium-dependent protein bindin…	-	R-HSA-6798748(Exocytosis of secretory granule lumen proteins)
