# Supplementary material for: Serum proteome profiling of plateau acclimatization in men using Olink proteomics approach
Source: Physiol Rep. 2024 Dec 26;12(24):e70091. doi: 10.14814/phy2.70091 (PMC11671244; doi:10.14814/phy2.70091)
Supplement: Supplementary file 2 — Table S2. [file PHY2-12-e70091-s002.xlsx]

## Sheet: Sheet 1
Supplementary Table 2 Correlation analysis between metabolism-related DEPs
Data1	Data2	rho	pvalue	relation
SDC4	SDC4	1	0	positive
SOST	SOST	1	0	positive
RNASE3	RNASE3	1	0	positive
NADK	NADK	1	0	positive
ALDH1A1	ALDH1A1	1	0	positive
CRKL	CRKL	1	0	positive
CA13	CA13	1	0	positive
SNAP23	SNAP23	1	0	positive
CCDC80	CCDC80	1	0	positive
CD164	CD164	1	0	positive
APEX1	APEX1	1	0	positive
CHRDL2	CHRDL2	1	0	positive
CTSH	CTSH	1	0	positive
GHRL	GHRL	1	0	positive
APLP1	APLP1	1	0	positive
DPP7	DPP7	1	0	positive
ENO2	ENO2	1	0	positive
LRP11	LRP11	1	0	positive
NPDC1	NPDC1	1	0	positive
SUMF2	SUMF2	1	0	positive
THOP1	THOP1	1	0	positive
CANT1	CANT1	1	0	positive
QDPR	QDPR	1	0	positive
SERPINB6	SERPINB6	1	0	positive
FBP1	FBP1	1	0	positive
TYMP	TYMP	1	0	positive
ANGPTL1	ANGPTL1	1	0	positive
CD2AP	CD2AP	1	0	positive
ANXA11	ANXA11	1	0	positive
NT-proBNP	NT-proBNP	1	0	positive
FAM3C	FAM3C	1	0	positive
GAL	GAL	1	0	positive
VCAN	VCAN	1	0	positive
NECTIN2	NECTIN2	1	0	positive
ANGPT2	ANGPT2	1	0	positive
KLK10	KLK10	1	0	positive
TINAGL1	TINAGL1	1	0	positive
CRKL	CA13	0.884203	1.9475e-22	positive
CA13	CRKL	0.884203	1.9475e-22	positive
RNASE3	NADK	0.838416	4.6608e-18	positive
NADK	RNASE3	0.838416	4.6608e-18	positive
NADK	APEX1	0.805128	1.0971e-15	positive
APEX1	NADK	0.805128	1.0971e-15	positive
QDPR	ANGPT2	0.783929	2.0824e-14	positive
ANGPT2	QDPR	0.783929	2.0824e-14	positive
CRKL	SNAP23	0.779579	3.3087e-14	positive
SNAP23	CRKL	0.779579	3.3087e-14	positive
CA13	SNAP23	0.757647	4.9471e-13	positive
SNAP23	CA13	0.757647	4.9471e-13	positive
CANT1	SERPINB6	0.752839	1.895e-12	positive
SERPINB6	CANT1	0.752839	1.895e-12	positive
ENO2	THOP1	0.751282	6.8976e-13	positive
THOP1	ENO2	0.751282	6.8976e-13	positive
SERPINB6	NECTIN2	0.739835	1.4671e-12	positive
NECTIN2	SERPINB6	0.739835	1.4671e-12	positive
SNAP23	ANXA11	0.73283	4.7485e-12	positive
ANXA11	SNAP23	0.73283	4.7485e-12	positive
LRP11	NECTIN2	0.723764	1.0323e-11	positive
NECTIN2	LRP11	0.723764	1.0323e-11	positive
SDC4	CANT1	0.720971	1.5784e-11	positive
CANT1	SDC4	0.720971	1.5784e-11	positive
SOST	CRKL	0.718544	3.0497e-11	positive
CRKL	SOST	0.718544	3.0497e-11	positive
CCDC80	LRP11	0.715156	3.0307e-11	positive
LRP11	CCDC80	0.715156	3.0307e-11	positive
ENO2	VCAN	0.714835	3.613e-11	positive
VCAN	ENO2	0.714835	3.613e-11	positive
ENO2	QDPR	0.709386	3.5513e-11	positive
QDPR	ENO2	0.709386	3.5513e-11	positive
NT-proBNP	ANGPT2	0.707234	6.1504e-11	positive
ANGPT2	NT-proBNP	0.707234	6.1504e-11	positive
CANT1	FAM3C	0.706593	6.9694e-11	positive
FAM3C	CANT1	0.706593	6.9694e-11	positive
ENO2	ANGPT2	0.705174	5.9457e-11	positive
ANGPT2	ENO2	0.705174	5.9457e-11	positive
NADK	CRKL	0.703938	7.9165e-11	positive
CRKL	NADK	0.703938	7.9165e-11	positive
SNAP23	APEX1	0.695055	1.5829e-10	positive
APEX1	SNAP23	0.695055	1.5829e-10	positive
THOP1	QDPR	0.678251	6.4021e-10	positive
QDPR	THOP1	0.678251	6.4021e-10	positive
RNASE3	APEX1	0.676511	7.3369e-10	positive
APEX1	RNASE3	0.676511	7.3369e-10	positive
CRKL	APEX1	0.664332	3.39399e-09	positive
APEX1	CRKL	0.664332	3.39399e-09	positive
VCAN	ANGPT2	0.661951	4.66331e-09	positive
ANGPT2	VCAN	0.661951	4.66331e-09	positive
LRP11	SERPINB6	0.654075	1.03752e-08	positive
SERPINB6	LRP11	0.654075	1.03752e-08	positive
QDPR	VCAN	0.652518	1.18435e-08	positive
VCAN	QDPR	0.652518	1.18435e-08	positive
APEX1	ANXA11	0.650458	1.3997e-08	positive
ANXA11	APEX1	0.650458	1.3997e-08	positive
SUMF2	FAM3C	0.649725	1.4825e-08	positive
FAM3C	SUMF2	0.649725	1.4825e-08	positive
SOST	NADK	0.646245	1.92573e-08	positive
NADK	SOST	0.646245	1.92573e-08	positive
CRKL	SERPINB6	0.645101	2.09136e-08	positive
SERPINB6	CRKL	0.645101	2.09136e-08	positive
ANXA11	ANGPT2	0.641484	2.68941e-08	positive
ANGPT2	ANXA11	0.641484	2.68941e-08	positive
CCDC80	CHRDL2	0.634844	4.14968e-08	positive
CHRDL2	CCDC80	0.634844	4.14968e-08	positive
RNASE3	CRKL	0.634158	4.33312e-08	positive
CRKL	RNASE3	0.634158	4.33312e-08	positive
CRKL	NECTIN2	0.629762	5.68322e-08	positive
NECTIN2	CRKL	0.629762	5.68322e-08	positive
QDPR	NT-proBNP	0.627381	6.55939e-08	positive
NT-proBNP	QDPR	0.627381	6.55939e-08	positive
CD164	SERPINB6	0.625687	7.25446e-08	positive
SERPINB6	CD164	0.625687	7.25446e-08	positive
QDPR	TINAGL1	0.621749	9.1343e-08	positive
TINAGL1	QDPR	0.621749	9.1343e-08	positive
QDPR	ANXA11	0.621291	9.37948e-08	positive
ANXA11	QDPR	0.621291	9.37948e-08	positive
CD164	CANT1	0.619872	1.01784e-07	positive
CANT1	CD164	0.619872	1.01784e-07	positive
LRP11	CANT1	0.61685	1.20921e-07	positive
CANT1	LRP11	0.61685	1.20921e-07	positive
SOST	RNASE3	0.613828	1.43345e-07	positive
RNASE3	SOST	0.613828	1.43345e-07	positive
CA13	DPP7	0.607601	2.02312e-07	positive
DPP7	CA13	0.607601	2.02312e-07	positive
SOST	SNAP23	0.606593	2.13761e-07	positive
SNAP23	SOST	0.606593	2.13761e-07	positive
CD164	DPP7	0.605082	2.32084e-07	positive
DPP7	CD164	0.605082	2.32084e-07	positive
RNASE3	CA13	0.604304	2.42091e-07	positive
CA13	RNASE3	0.604304	2.42091e-07	positive
SDC4	FAM3C	0.603984	2.46329e-07	positive
FAM3C	SDC4	0.603984	2.46329e-07	positive
SDC4	SUMF2	0.602015	2.73935e-07	positive
SUMF2	SDC4	0.602015	2.73935e-07	positive
ALDH1A1	ENO2	0.601053	2.88455e-07	positive
ENO2	ALDH1A1	0.601053	2.88455e-07	positive
FBP1	ANGPT2	0.600595	2.95623e-07	positive
ANGPT2	FBP1	0.600595	2.95623e-07	positive
SOST	CA13	0.599405	3.15054e-07	positive
CA13	SOST	0.599405	3.15054e-07	positive
CA13	SERPINB6	0.590064	5.15391e-07	positive
SERPINB6	CA13	0.590064	5.15391e-07	positive
THOP1	VCAN	0.587134	5.99917e-07	positive
VCAN	THOP1	0.587134	5.99917e-07	positive
CANT1	NECTIN2	0.586676	6.14258e-07	positive
NECTIN2	CANT1	0.586676	6.14258e-07	positive
SDC4	CD164	0.584478	6.87741e-07	positive
CD164	SDC4	0.584478	6.87741e-07	positive
CA13	LRP11	0.580998	8.21395e-07	positive
LRP11	CA13	0.580998	8.21395e-07	positive
THOP1	ANGPT2	0.58022	8.54494e-07	positive
ANGPT2	THOP1	0.58022	8.54494e-07	positive
NADK	CA13	0.574496	1.13974e-06	positive
CA13	NADK	0.574496	1.13974e-06	positive
CA13	CD164	0.569597	1.45353e-06	positive
CD164	CA13	0.569597	1.45353e-06	positive
SOST	APEX1	0.565064	1.81532e-06	positive
APEX1	SOST	0.565064	1.81532e-06	positive
NADK	SNAP23	0.562729	2.03346e-06	positive
SNAP23	NADK	0.562729	2.03346e-06	positive
VCAN	TINAGL1	0.560027	2.31672e-06	positive
TINAGL1	VCAN	0.560027	2.31672e-06	positive
NPDC1	TINAGL1	0.55641	2.75473e-06	positive
TINAGL1	NPDC1	0.55641	2.75473e-06	positive
ANXA11	NT-proBNP	0.556319	2.76677e-06	positive
NT-proBNP	ANXA11	0.556319	2.76677e-06	positive
SUMF2	CANT1	0.553571	3.15207e-06	positive
CANT1	SUMF2	0.553571	3.15207e-06	positive
CCDC80	NECTIN2	0.552793	3.27012e-06	positive
NECTIN2	CCDC80	0.552793	3.27012e-06	positive
FAM3C	KLK10	0.552335	3.34149e-06	positive
KLK10	FAM3C	0.552335	3.34149e-06	positive
QDPR	FBP1	0.550046	3.72096e-06	positive
FBP1	QDPR	0.550046	3.72096e-06	positive
SNAP23	DPP7	0.543315	5.08553e-06	positive
DPP7	SNAP23	0.543315	5.08553e-06	positive
ALDH1A1	THOP1	0.543223	5.10699e-06	positive
THOP1	ALDH1A1	0.543223	5.10699e-06	positive
CCDC80	SERPINB6	0.542308	5.32636e-06	positive
SERPINB6	CCDC80	0.542308	5.32636e-06	positive
THOP1	CD2AP	0.541712	5.47366e-06	positive
CD2AP	THOP1	0.541712	5.47366e-06	positive
SNAP23	ANGPT2	0.539698	6.00117e-06	positive
ANGPT2	SNAP23	0.539698	6.00117e-06	positive
CRKL	LRP11	0.536493	6.93988e-06	positive
LRP11	CRKL	0.536493	6.93988e-06	positive
CA13	NECTIN2	0.534936	7.44405e-06	positive
NECTIN2	CA13	0.534936	7.44405e-06	positive
NT-proBNP	VCAN	0.532601	8.26514e-06	positive
VCAN	NT-proBNP	0.532601	8.26514e-06	positive
NPDC1	NECTIN2	0.532326	8.36714e-06	positive
NECTIN2	NPDC1	0.532326	8.36714e-06	positive
RNASE3	SERPINB6	0.529716	9.3968e-06	positive
SERPINB6	RNASE3	0.529716	9.3968e-06	positive
GHRL	NPDC1	0.529167	9.6282e-06	positive
NPDC1	GHRL	0.529167	9.6282e-06	positive
SNAP23	GHRL	0.528709	9.82509e-06	positive
GHRL	SNAP23	0.528709	9.82509e-06	positive
THOP1	NT-proBNP	0.528205	1.0046e-05	positive
NT-proBNP	THOP1	0.528205	1.0046e-05	positive
RNASE3	SNAP23	0.523397	1.24025e-05	positive
SNAP23	RNASE3	0.523397	1.24025e-05	positive
ENO2	NT-proBNP	0.521016	1.37523e-05	positive
NT-proBNP	ENO2	0.521016	1.37523e-05	positive
CRKL	DPP7	0.52065	1.39718e-05	positive
DPP7	CRKL	0.52065	1.39718e-05	positive
NADK	SERPINB6	0.516484	1.67101e-05	positive
SERPINB6	NADK	0.516484	1.67101e-05	positive
SOST	GHRL	0.516209	1.69072e-05	positive
GHRL	SOST	0.516209	1.69072e-05	positive
SNAP23	NECTIN2	0.509982	2.2002e-05	positive
NECTIN2	SNAP23	0.509982	2.2002e-05	positive
ANGPTL1	VCAN	0.509203	2.27311e-05	positive
VCAN	ANGPTL1	0.509203	2.27311e-05	positive
SNAP23	NT-proBNP	0.508883	2.30378e-05	positive
NT-proBNP	SNAP23	0.508883	2.30378e-05	positive
RNASE3	DPP7	0.506822	2.51035e-05	positive
DPP7	RNASE3	0.506822	2.51035e-05	positive
CA13	APEX1	0.505952	2.60266e-05	positive
APEX1	CA13	0.505952	2.60266e-05	positive
ENO2	CD2AP	0.50554	2.64747e-05	positive
CD2AP	ENO2	0.50554	2.64747e-05	positive
SNAP23	NPDC1	0.503388	2.89343e-05	positive
NPDC1	SNAP23	0.503388	2.89343e-05	positive
SDC4	SERPINB6	0.496062	3.89947e-05	positive
SERPINB6	SDC4	0.496062	3.89947e-05	positive
GHRL	ANGPT2	0.495009	4.06831e-05	positive
ANGPT2	GHRL	0.495009	4.06831e-05	positive
ANGPTL1	TINAGL1	0.49391	4.25172e-05	positive
TINAGL1	ANGPTL1	0.49391	4.25172e-05	positive
CRKL	CD164	0.492995	4.4104e-05	positive
CD164	CRKL	0.492995	4.4104e-05	positive
CA13	CCDC80	0.492903	4.42656e-05	positive
CCDC80	CA13	0.492903	4.42656e-05	positive
THOP1	FBP1	0.492125	4.56622e-05	positive
FBP1	THOP1	0.492125	4.56622e-05	positive
APEX1	ANGPT2	0.491026	4.77036e-05	positive
ANGPT2	APEX1	0.491026	4.77036e-05	positive
NADK	DPP7	0.488187	5.3376e-05	positive
DPP7	NADK	0.488187	5.3376e-05	positive
DPP7	LRP11	0.487866	5.40544e-05	positive
LRP11	DPP7	0.487866	5.40544e-05	positive
SDC4	CTSH	0.486996	5.59361e-05	positive
CTSH	SDC4	0.486996	5.59361e-05	positive
ALDH1A1	TYMP	0.485623	5.90313e-05	positive
TYMP	ALDH1A1	0.485623	5.90313e-05	positive
CD2AP	TINAGL1	0.484844	6.0855e-05	positive
TINAGL1	CD2AP	0.484844	6.0855e-05	positive
RNASE3	CCDC80	0.482509	6.66443e-05	positive
CCDC80	RNASE3	0.482509	6.66443e-05	positive
SDC4	DPP7	0.478938	7.64925e-05	positive
DPP7	SDC4	0.478938	7.64925e-05	positive
CHRDL2	SERPINB6	0.478159	7.88104e-05	positive
SERPINB6	CHRDL2	0.478159	7.88104e-05	positive
ALDH1A1	CD2AP	0.475321	8.78263e-05	positive
CD2AP	ALDH1A1	0.475321	8.78263e-05	positive
ENO2	TINAGL1	0.473214	9.51219e-05	positive
TINAGL1	ENO2	0.473214	9.51219e-05	positive
CD164	LRP11	0.472115	9.9147e-05	positive
LRP11	CD164	0.472115	9.9147e-05	positive
SDC4	LRP11	0.469826	0.000108043	positive
LRP11	SDC4	0.469826	0.000108043	positive
CCDC80	CD164	0.469368	0.000109908	positive
CD164	CCDC80	0.469368	0.000109908	positive
APLP1	ANGPTL1	0.469231	0.000110474	positive
ANGPTL1	APLP1	0.469231	0.000110474	positive
ALDH1A1	QDPR	0.467079	0.00011969	positive
QDPR	ALDH1A1	0.467079	0.00011969	positive
SERPINB6	CD2AP	0.461035	0.000149503	positive
CD2AP	SERPINB6	0.461035	0.000149503	positive
ENO2	ANXA11	0.458516	0.000163836	positive
ANXA11	ENO2	0.458516	0.000163836	positive
NECTIN2	TINAGL1	0.458425	0.00016438	positive
TINAGL1	NECTIN2	0.458425	0.00016438	positive
THOP1	TINAGL1	0.456777	0.000174466	positive
TINAGL1	THOP1	0.456777	0.000174466	positive
CD164	NECTIN2	0.456364	0.000177075	positive
NECTIN2	CD164	0.456364	0.000177075	positive
QDPR	CD2AP	0.455861	0.000180313	positive
CD2AP	QDPR	0.455861	0.000180313	positive
DPP7	SERPINB6	0.455723	0.000181205	positive
SERPINB6	DPP7	0.455723	0.000181205	positive
SNAP23	SERPINB6	0.454808	0.000187259	positive
SERPINB6	SNAP23	0.454808	0.000187259	positive
SERPINB6	TINAGL1	0.45467	0.000188183	positive
TINAGL1	SERPINB6	0.45467	0.000188183	positive
SNAP23	QDPR	0.454075	0.000192236	positive
QDPR	SNAP23	0.454075	0.000192236	positive
CANT1	GAL	0.452839	0.000200911	positive
GAL	CANT1	0.452839	0.000200911	positive
NPDC1	NT-proBNP	0.451282	0.000212346	positive
NT-proBNP	NPDC1	0.451282	0.000212346	positive
LRP11	FAM3C	0.449496	0.000226199	positive
FAM3C	LRP11	0.449496	0.000226199	positive
CTSH	APLP1	-0.44826	0.00023627	negtive
APLP1	CTSH	-0.44826	0.00023627	negtive
CRKL	GHRL	0.448123	0.000237415	positive
GHRL	CRKL	0.448123	0.000237415	positive
CCDC80	CANT1	0.447436	0.000243212	positive
CANT1	CCDC80	0.447436	0.000243212	positive
LRP11	NPDC1	0.44739	0.000243603	positive
NPDC1	LRP11	0.44739	0.000243603	positive
APLP1	NPDC1	0.447299	0.000244387	positive
NPDC1	APLP1	0.447299	0.000244387	positive
CD164	CHRDL2	0.447024	0.000246753	positive
CHRDL2	CD164	0.447024	0.000246753	positive
RNASE3	CHRDL2	0.446749	0.000249139	positive
CHRDL2	RNASE3	0.446749	0.000249139	positive
CRKL	CCDC80	0.445055	0.000264331	positive
CCDC80	CRKL	0.445055	0.000264331	positive
CHRDL2	LRP11	0.444872	0.000266023	positive
LRP11	CHRDL2	0.444872	0.000266023	positive
ANGPT2	TINAGL1	0.444093	0.000273327	positive
TINAGL1	ANGPT2	0.444093	0.000273327	positive
ENO2	FBP1	0.443956	0.000274635	positive
FBP1	ENO2	0.443956	0.000274635	positive
NADK	CHRDL2	0.443315	0.000280815	positive
CHRDL2	NADK	0.443315	0.000280815	positive
LRP11	GAL	0.44185	0.000295421	positive
GAL	LRP11	0.44185	0.000295421	positive
DPP7	CANT1	0.441529	0.000298708	positive
CANT1	DPP7	0.441529	0.000298708	positive
QDPR	ANGPTL1	0.440385	0.000310722	positive
ANGPTL1	QDPR	0.440385	0.000310722	positive
NPDC1	SERPINB6	0.440293	0.000311702	positive
SERPINB6	NPDC1	0.440293	0.000311702	positive
SOST	NPDC1	0.440201	0.000312685	positive
NPDC1	SOST	0.440201	0.000312685	positive
CCDC80	NPDC1	0.439789	0.000317143	positive
NPDC1	CCDC80	0.439789	0.000317143	positive
SNAP23	CCDC80	0.437912	0.000338198	positive
CCDC80	SNAP23	0.437912	0.000338198	positive
APEX1	GHRL	0.4375	0.000342987	positive
GHRL	APEX1	0.4375	0.000342987	positive
ANGPTL1	ANGPT2	0.434707	0.000377126	positive
ANGPT2	ANGPTL1	0.434707	0.000377126	positive
CRKL	ANXA11	0.433516	0.0003926	positive
ANXA11	CRKL	0.433516	0.0003926	positive
CCDC80	DPP7	0.432647	0.000404273	positive
DPP7	CCDC80	0.432647	0.000404273	positive
SNAP23	LRP11	0.430769	0.000430551	positive
LRP11	SNAP23	0.430769	0.000430551	positive
NADK	ANXA11	0.429899	0.00044325	positive
ANXA11	NADK	0.429899	0.00044325	positive
APLP1	NT-proBNP	0.427015	0.000487848	positive
NT-proBNP	APLP1	0.427015	0.000487848	positive
APEX1	DPP7	0.42587	0.000506653	positive
DPP7	APEX1	0.42587	0.000506653	positive
GHRL	NECTIN2	0.424405	0.00053169	positive
NECTIN2	GHRL	0.424405	0.00053169	positive
DPP7	NECTIN2	0.42326	0.000552029	positive
NECTIN2	DPP7	0.42326	0.000552029	positive
GHRL	ANXA11	0.421383	0.000586927	positive
ANXA11	GHRL	0.421383	0.000586927	positive
APEX1	NT-proBNP	0.421108	0.0005922	positive
NT-proBNP	APEX1	0.421108	0.0005922	positive
SUMF2	KLK10	0.419322	0.000627537	positive
KLK10	SUMF2	0.419322	0.000627537	positive
SERPINB6	TYMP	0.416804	0.00068064	positive
TYMP	SERPINB6	0.416804	0.00068064	positive
CCDC80	ANGPTL1	0.415705	0.000705069	positive
ANGPTL1	CCDC80	0.415705	0.000705069	positive
NADK	CCDC80	0.414881	0.000723911	positive
CCDC80	NADK	0.414881	0.000723911	positive
SERPINB6	FAM3C	0.413141	0.000765203	positive
FAM3C	SERPINB6	0.413141	0.000765203	positive
SOST	CCDC80	0.411264	0.000812146	positive
CCDC80	SOST	0.411264	0.000812146	positive
GHRL	APLP1	0.410027	0.000844474	positive
APLP1	GHRL	0.410027	0.000844474	positive
GHRL	NT-proBNP	0.408883	0.000875445	positive
NT-proBNP	GHRL	0.408883	0.000875445	positive
FAM3C	NECTIN2	0.4087	0.000880495	positive
NECTIN2	FAM3C	0.4087	0.000880495	positive
CTSH	CANT1	0.408608	0.000883029	positive
CANT1	CTSH	0.408608	0.000883029	positive
NPDC1	QDPR	0.408516	0.000885571	positive
QDPR	NPDC1	0.408516	0.000885571	positive
CRKL	CHRDL2	0.407738	0.000907443	positive
CHRDL2	CRKL	0.407738	0.000907443	positive
SDC4	CCDC80	0.406136	0.000954026	positive
CCDC80	SDC4	0.406136	0.000954026	positive
NPDC1	VCAN	0.404991	0.000988616	positive
VCAN	NPDC1	0.404991	0.000988616	positive
CA13	CHRDL2	0.403571	0.00103309	positive
CHRDL2	CA13	0.403571	0.00103309	positive
SOST	SERPINB6	0.403205	0.00104485	positive
SERPINB6	SOST	0.403205	0.00104485	positive
NPDC1	ANGPT2	0.402656	0.00106273	positive
ANGPT2	NPDC1	0.402656	0.00106273	positive
CHRDL2	NECTIN2	0.401923	0.001087	positive
NECTIN2	CHRDL2	0.401923	0.001087	positive
APEX1	SERPINB6	0.399267	0.00117924	positive
SERPINB6	APEX1	0.399267	0.00117924	positive
CRKL	NPDC1	0.398672	0.00120086	positive
NPDC1	CRKL	0.398672	0.00120086	positive
KLK10	TINAGL1	0.397848	0.00123139	positive
TINAGL1	KLK10	0.397848	0.00123139	positive
DPP7	GAL	0.395742	0.00131263	positive
GAL	DPP7	0.395742	0.00131263	positive
NPDC1	ANGPTL1	0.394734	0.00135317	positive
ANGPTL1	NPDC1	0.394734	0.00135317	positive
SUMF2	TYMP	0.393681	0.00139676	positive
TYMP	SUMF2	0.393681	0.00139676	positive
CANT1	KLK10	0.393452	0.00140641	positive
KLK10	CANT1	0.393452	0.00140641	positive
CD2AP	FAM3C	0.39217	0.00146152	positive
FAM3C	CD2AP	0.39217	0.00146152	positive
CA13	ANXA11	0.391712	0.00148168	positive
ANXA11	CA13	0.391712	0.00148168	positive
GHRL	QDPR	0.390888	0.00151858	positive
QDPR	GHRL	0.390888	0.00151858	positive
CD2AP	NECTIN2	0.389973	0.00156056	positive
NECTIN2	CD2AP	0.389973	0.00156056	positive
NPDC1	FAM3C	0.389606	0.00157765	positive
FAM3C	NPDC1	0.389606	0.00157765	positive
ANGPTL1	NT-proBNP	0.385348	0.00178899	positive
NT-proBNP	ANGPTL1	0.385348	0.00178899	positive
THOP1	ANXA11	0.384386	0.0018401	positive
ANXA11	THOP1	0.384386	0.0018401	positive
SDC4	NECTIN2	0.384249	0.00184751	positive
NECTIN2	SDC4	0.384249	0.00184751	positive
THOP1	ANGPTL1	0.384112	0.00185495	positive
ANGPTL1	THOP1	0.384112	0.00185495	positive
SOST	NECTIN2	0.382418	0.00194889	positive
NECTIN2	SOST	0.382418	0.00194889	positive
APEX1	CHRDL2	0.381868	0.00198026	positive
CHRDL2	APEX1	0.381868	0.00198026	positive
RNASE3	CD164	0.381456	0.00200409	positive
CD164	RNASE3	0.381456	0.00200409	positive
VCAN	NECTIN2	0.380082	0.0020854	positive
NECTIN2	VCAN	0.380082	0.0020854	positive
ALDH1A1	VCAN	0.379258	0.00213559	positive
VCAN	ALDH1A1	0.379258	0.00213559	positive
CCDC80	GHRL	0.379121	0.00214406	positive
GHRL	CCDC80	0.379121	0.00214406	positive
CTSH	DPP7	0.378342	0.00219263	positive
DPP7	CTSH	0.378342	0.00219263	positive
CANT1	TYMP	0.377289	0.00225991	positive
TYMP	CANT1	0.377289	0.00225991	positive
NPDC1	ANXA11	0.376557	0.00230781	positive
ANXA11	NPDC1	0.376557	0.00230781	positive
NT-proBNP	TINAGL1	0.376328	0.00232296	positive
TINAGL1	NT-proBNP	0.376328	0.00232296	positive
FBP1	NT-proBNP	0.374954	0.00241576	positive
NT-proBNP	FBP1	0.374954	0.00241576	positive
SNAP23	CD164	0.373168	0.00254138	positive
CD164	SNAP23	0.373168	0.00254138	positive
ANGPTL1	FAM3C	0.372344	0.0026013	positive
FAM3C	ANGPTL1	0.372344	0.0026013	positive
ANGPTL1	KLK10	0.371886	0.00263514	positive
KLK10	ANGPTL1	0.371886	0.00263514	positive
ENO2	ANGPTL1	0.371566	0.00265906	positive
ANGPTL1	ENO2	0.371566	0.00265906	positive
SUMF2	SERPINB6	0.370513	0.00273902	positive
SERPINB6	SUMF2	0.370513	0.00273902	positive
CANT1	CD2AP	0.37033	0.00275315	positive
CD2AP	CANT1	0.37033	0.00275315	positive
SDC4	GAL	0.370009	0.00277802	positive
GAL	SDC4	0.370009	0.00277802	positive
APEX1	QDPR	0.369918	0.00278517	positive
QDPR	APEX1	0.369918	0.00278517	positive
CCDC80	APEX1	0.368407	0.00290544	positive
APEX1	CCDC80	0.368407	0.00290544	positive
CANT1	TINAGL1	0.367445	0.00298438	positive
TINAGL1	CANT1	0.367445	0.00298438	positive
SOST	APLP1	0.366392	0.00307303	positive
APLP1	SOST	0.366392	0.00307303	positive
CD164	CD2AP	0.365385	0.00316002	positive
CD2AP	CD164	0.365385	0.00316002	positive
CA13	CANT1	0.362821	0.00339146	positive
CANT1	CA13	0.362821	0.00339146	positive
NADK	CD164	0.36131	0.00353482	positive
CD164	NADK	0.36131	0.00353482	positive
CD2AP	VCAN	0.36131	0.00353482	positive
VCAN	CD2AP	0.36131	0.00353482	positive
APEX1	NPDC1	0.359936	0.00366981	positive
NPDC1	APEX1	0.359936	0.00366981	positive
SOST	CHRDL2	0.357921	0.00387611	positive
CHRDL2	SOST	0.357921	0.00387611	positive
RNASE3	LRP11	0.357875	0.00388092	positive
LRP11	RNASE3	0.357875	0.00388092	positive
SOST	ANXA11	0.357097	0.00396344	positive
ANXA11	SOST	0.357097	0.00396344	positive
GHRL	TINAGL1	0.356502	0.00402759	positive
TINAGL1	GHRL	0.356502	0.00402759	positive
NADK	GHRL	0.355357	0.00415357	positive
GHRL	NADK	0.355357	0.00415357	positive
APLP1	ANXA11	0.352701	0.00445942	positive
ANXA11	APLP1	0.352701	0.00445942	positive
SERPINB6	GAL	0.350458	0.00473324	positive
GAL	SERPINB6	0.350458	0.00473324	positive
CHRDL2	DPP7	0.349542	0.00484922	positive
DPP7	CHRDL2	0.349542	0.00484922	positive
APEX1	NECTIN2	0.347253	0.00515026	positive
NECTIN2	APEX1	0.347253	0.00515026	positive
FAM3C	TINAGL1	0.347207	0.00515645	positive
TINAGL1	FAM3C	0.347207	0.00515645	positive
FBP1	ANXA11	0.347115	0.00516884	positive
ANXA11	FBP1	0.347115	0.00516884	positive
VCAN	KLK10	0.34652	0.00525003	positive
KLK10	VCAN	0.34652	0.00525003	positive
SOST	CTSH	-0.343681	0.005653	negtive
CTSH	SOST	-0.343681	0.005653	negtive
SNAP23	TINAGL1	0.343544	0.00567318	positive
TINAGL1	SNAP23	0.343544	0.00567318	positive
NECTIN2	ANGPT2	0.341667	0.00595534	positive
ANGPT2	NECTIN2	0.341667	0.00595534	positive
ALDH1A1	ANGPT2	0.341026	0.00605449	positive
ANGPT2	ALDH1A1	0.341026	0.00605449	positive
GHRL	ANGPTL1	0.340705	0.00610461	positive
ANGPTL1	GHRL	0.340705	0.00610461	positive
CRKL	GAL	0.340568	0.0061262	positive
GAL	CRKL	0.340568	0.0061262	positive
SUMF2	CD2AP	0.340156	0.00619138	positive
CD2AP	SUMF2	0.340156	0.00619138	positive
GHRL	LRP11	0.338965	0.00638313	positive
LRP11	GHRL	0.338965	0.00638313	positive
CD164	SUMF2	0.337454	0.00663403	positive
SUMF2	CD164	0.337454	0.00663403	positive
APLP1	ANGPT2	0.337042	0.00670395	positive
ANGPT2	APLP1	0.337042	0.00670395	positive
NPDC1	THOP1	0.335256	0.00701449	positive
THOP1	NPDC1	0.335256	0.00701449	positive
THOP1	TYMP	0.334707	0.00711256	positive
TYMP	THOP1	0.334707	0.00711256	positive
ENO2	NECTIN2	0.333013	0.00742257	positive
NECTIN2	ENO2	0.333013	0.00742257	positive
CTSH	TYMP	0.331181	0.00777102	positive
TYMP	CTSH	0.331181	0.00777102	positive
SDC4	TYMP	0.330495	0.00790535	positive
TYMP	SDC4	0.330495	0.00790535	positive
NPDC1	CANT1	0.330174	0.00796873	positive
CANT1	NPDC1	0.330174	0.00796873	positive
ALDH1A1	TINAGL1	0.330082	0.00798692	positive
TINAGL1	ALDH1A1	0.330082	0.00798692	positive
GHRL	VCAN	0.329121	0.00818014	positive
VCAN	GHRL	0.329121	0.00818014	positive
TYMP	KLK10	0.328846	0.00823609	positive
KLK10	TYMP	0.328846	0.00823609	positive
TYMP	CD2AP	0.32793	0.00842503	positive
CD2AP	TYMP	0.32793	0.00842503	positive
FBP1	VCAN	0.327793	0.00845369	positive
VCAN	FBP1	0.327793	0.00845369	positive
GAL	NECTIN2	0.327473	0.00852091	positive
NECTIN2	GAL	0.327473	0.00852091	positive
NADK	NECTIN2	0.325366	0.00897442	positive
NECTIN2	NADK	0.325366	0.00897442	positive
CTSH	LRP11	0.325229	0.00900472	positive
LRP11	CTSH	0.325229	0.00900472	positive
SUMF2	THOP1	0.325092	0.0090351	positive
THOP1	SUMF2	0.325092	0.0090351	positive
DPP7	ANXA11	0.322619	0.00959763	positive
ANXA11	DPP7	0.322619	0.00959763	positive
CA13	GAL	0.322024	0.00973753	positive
GAL	CA13	0.322024	0.00973753	positive
CCDC80	GAL	0.321978	0.00974837	positive
GAL	CCDC80	0.321978	0.00974837	positive
NPDC1	CD2AP	0.321841	0.00978094	positive
CD2AP	NPDC1	0.321841	0.00978094	positive
CCDC80	FAM3C	0.32152	0.00985731	positive
FAM3C	CCDC80	0.32152	0.00985731	positive
RNASE3	ANXA11	0.320879	0.0100116	positive
ANXA11	RNASE3	0.320879	0.0100116	positive
ALDH1A1	SUMF2	0.318819	0.0105219	positive
SUMF2	ALDH1A1	0.318819	0.0105219	positive
ANXA11	VCAN	0.317903	0.0107559	positive
VCAN	ANXA11	0.317903	0.0107559	positive
CHRDL2	ANGPTL1	0.3163	0.0111764	positive
ANGPTL1	CHRDL2	0.3163	0.0111764	positive
ANXA11	TINAGL1	0.315568	0.0113733	positive
TINAGL1	ANXA11	0.315568	0.0113733	positive
CTSH	NT-proBNP	-0.315201	0.0114729	negtive
NT-proBNP	CTSH	-0.315201	0.0114729	negtive
SNAP23	VCAN	0.314423	0.011687	positive
VCAN	SNAP23	0.314423	0.011687	positive
SDC4	APLP1	-0.314377	0.0116997	negtive
APLP1	SDC4	-0.314377	0.0116997	negtive
APLP1	TINAGL1	0.311722	0.0124574	positive
TINAGL1	APLP1	0.311722	0.0124574	positive
CHRDL2	NPDC1	0.311676	0.0124709	positive
NPDC1	CHRDL2	0.311676	0.0124709	positive
CD164	FAM3C	0.311584	0.0124978	positive
FAM3C	CD164	0.311584	0.0124978	positive
ALDH1A1	FBP1	0.310256	0.0128935	positive
FBP1	ALDH1A1	0.310256	0.0128935	positive
NADK	LRP11	0.309982	0.0129767	positive
LRP11	NADK	0.309982	0.0129767	positive
SNAP23	ENO2	0.30902	0.0132716	positive
ENO2	SNAP23	0.30902	0.0132716	positive
RNASE3	NECTIN2	0.308974	0.0132858	positive
NECTIN2	RNASE3	0.308974	0.0132858	positive
NADK	NPDC1	0.308379	0.0134714	positive
NPDC1	NADK	0.308379	0.0134714	positive
RNASE3	GHRL	0.306868	0.0139528	positive
GHRL	RNASE3	0.306868	0.0139528	positive
DPP7	ANGPT2	0.306181	0.0141764	positive
ANGPT2	DPP7	0.306181	0.0141764	positive
CHRDL2	APLP1	0.305495	0.0144032	positive
APLP1	CHRDL2	0.305495	0.0144032	positive
APLP1	QDPR	0.305357	0.0144489	positive
QDPR	APLP1	0.305357	0.0144489	positive
ALDH1A1	ANGPTL1	0.30435	0.0147881	positive
ANGPTL1	ALDH1A1	0.30435	0.0147881	positive
CD2AP	ANGPT2	0.303159	0.0151979	positive
ANGPT2	CD2AP	0.303159	0.0151979	positive
APEX1	VCAN	0.302518	0.0154225	positive
VCAN	APEX1	0.302518	0.0154225	positive
CRKL	CANT1	0.301877	0.01565	positive
CANT1	CRKL	0.301877	0.01565	positive
SNAP23	CHRDL2	0.300183	0.0162653	positive
CHRDL2	SNAP23	0.300183	0.0162653	positive
CRKL	CD2AP	0.299313	0.0165893	positive
CD2AP	CRKL	0.299313	0.0165893	positive
CD164	APEX1	0.298168	0.017024	positive
APEX1	CD164	0.298168	0.017024	positive
RNASE3	CANT1	0.297024	0.0174685	positive
CANT1	RNASE3	0.297024	0.0174685	positive
SOST	CD164	0.296154	0.017813	positive
CD164	SOST	0.296154	0.017813	positive
FAM3C	VCAN	0.29478	0.0183687	positive
VCAN	FAM3C	0.29478	0.0183687	positive
SNAP23	APLP1	0.294551	0.0184628	positive
APLP1	SNAP23	0.294551	0.0184628	positive
FBP1	ANGPTL1	0.293223	0.0190166	positive
ANGPTL1	FBP1	0.293223	0.0190166	positive
NECTIN2	KLK10	0.292216	0.0194461	positive
KLK10	NECTIN2	0.292216	0.0194461	positive
RNASE3	FBP1	-0.291255	0.0198638	negtive
FBP1	RNASE3	-0.291255	0.0198638	negtive
CTSH	SERPINB6	0.289469	0.02066	positive
SERPINB6	CTSH	0.289469	0.02066	positive
CCDC80	APLP1	0.286447	0.0220696	positive
APLP1	CCDC80	0.286447	0.0220696	positive
ENO2	TYMP	0.285302	0.0226246	positive
TYMP	ENO2	0.285302	0.0226246	positive
APLP1	VCAN	0.282875	0.0238406	positive
VCAN	APLP1	0.282875	0.0238406	positive
SUMF2	ANGPTL1	0.282463	0.0240525	positive
ANGPTL1	SUMF2	0.282463	0.0240525	positive
THOP1	SERPINB6	0.280678	0.0249894	positive
SERPINB6	THOP1	0.280678	0.0249894	positive
RNASE3	GAL	0.279625	0.0255563	positive
GAL	RNASE3	0.279625	0.0255563	positive
ENO2	KLK10	0.27761	0.0266713	positive
KLK10	ENO2	0.27761	0.0266713	positive
APEX1	ENO2	0.273901	0.0288318	positive
ENO2	APEX1	0.273901	0.0288318	positive
CD164	GAL	0.272299	0.02981	positive
GAL	CD164	0.272299	0.02981	positive
SOST	LRP11	0.271429	0.0303527	positive
LRP11	SOST	0.271429	0.0303527	positive
NPDC1	GAL	0.271429	0.0303527	positive
GAL	NPDC1	0.271429	0.0303527	positive
RNASE3	ALDH1A1	-0.270055	0.0312265	negtive
ALDH1A1	RNASE3	-0.270055	0.0312265	negtive
APEX1	APLP1	0.269689	0.0314631	positive
APLP1	APEX1	0.269689	0.0314631	positive
CA13	GHRL	0.269139	0.0318208	positive
GHRL	CA13	0.269139	0.0318208	positive
SNAP23	CD2AP	0.26891	0.0319708	positive
CD2AP	SNAP23	0.26891	0.0319708	positive
SERPINB6	KLK10	0.268315	0.0323637	positive
KLK10	SERPINB6	0.268315	0.0323637	positive
SUMF2	NECTIN2	0.26717	0.0331306	positive
NECTIN2	SUMF2	0.26717	0.0331306	positive
QDPR	NECTIN2	0.267033	0.0332237	positive
NECTIN2	QDPR	0.267033	0.0332237	positive
APEX1	TINAGL1	0.266804	0.0333793	positive
TINAGL1	APEX1	0.266804	0.0333793	positive
ENO2	NPDC1	0.263553	0.0356552	positive
NPDC1	ENO2	0.263553	0.0356552	positive
FBP1	TYMP	0.262683	0.0362858	positive
TYMP	FBP1	0.262683	0.0362858	positive
THOP1	KLK10	0.260897	0.0376094	positive
KLK10	THOP1	0.260897	0.0376094	positive
CHRDL2	GHRL	0.260531	0.0378859	positive
GHRL	CHRDL2	0.260531	0.0378859	positive
THOP1	FAM3C	0.260165	0.038164	positive
FAM3C	THOP1	0.260165	0.038164	positive
CTSH	NECTIN2	0.255815	0.0415991	positive
NECTIN2	CTSH	0.255815	0.0415991	positive
TYMP	ANGPTL1	0.255449	0.0418997	positive
ANGPTL1	TYMP	0.255449	0.0418997	positive
CRKL	ANGPT2	0.254716	0.0425064	positive
ANGPT2	CRKL	0.254716	0.0425064	positive
CD164	CTSH	0.254533	0.0426592	positive
CTSH	CD164	0.254533	0.0426592	positive
APEX1	LRP11	0.254167	0.0429662	positive
LRP11	APEX1	0.254167	0.0429662	positive
SDC4	CD2AP	0.254121	0.0430047	positive
CD2AP	SDC4	0.254121	0.0430047	positive
CTSH	FAM3C	0.252518	0.0443703	positive
FAM3C	CTSH	0.252518	0.0443703	positive
TYMP	FAM3C	0.252381	0.044489	positive
FAM3C	TYMP	0.252381	0.044489	positive
SDC4	KLK10	0.251694	0.0450865	positive
KLK10	SDC4	0.251694	0.0450865	positive
SNAP23	THOP1	0.250733	0.0459341	positive
THOP1	SNAP23	0.250733	0.0459341	positive
CRKL	TINAGL1	0.247253	0.0491124	positive
TINAGL1	CRKL	0.247253	0.0491124	positive
NADK	GAL	0.247207	0.0491554	positive
SERPINB6	ANXA11	0.247207	0.0491554	positive
ANXA11	SERPINB6	0.247207	0.0491554	positive
GAL	NADK	0.247207	0.0491554	positive
THOP1	NECTIN2	0.247024	0.0493277	positive
NECTIN2	THOP1	0.247024	0.0493277	positive
CA13	NPDC1	0.245421	0.0508567	positive
NPDC1	CA13	0.245421	0.0508567	positive
ANGPTL1	NECTIN2	0.241804	0.0544511	positive
NECTIN2	ANGPTL1	0.241804	0.0544511	positive
DPP7	VCAN	0.2413	0.0549677	positive
VCAN	DPP7	0.2413	0.0549677	positive
SOST	DPP7	0.241163	0.0551093	positive
DPP7	SOST	0.241163	0.0551093	positive
TYMP	TINAGL1	0.239377	0.0569771	positive
TINAGL1	TYMP	0.239377	0.0569771	positive
CD2AP	KLK10	0.238599	0.0578073	positive
KLK10	CD2AP	0.238599	0.0578073	positive
CTSH	SUMF2	0.238233	0.0582014	positive
SUMF2	CTSH	0.238233	0.0582014	positive
SOST	TINAGL1	0.237958	0.0584984	positive
TINAGL1	SOST	0.237958	0.0584984	positive
CCDC80	NT-proBNP	0.237912	0.058548	positive
NT-proBNP	CCDC80	0.237912	0.058548	positive
DPP7	NPDC1	0.235348	0.061382	positive
NPDC1	DPP7	0.235348	0.061382	positive
CHRDL2	CANT1	0.234661	0.0621597	positive
CANT1	CHRDL2	0.234661	0.0621597	positive
CD164	NPDC1	0.233791	0.0631563	positive
NPDC1	CD164	0.233791	0.0631563	positive
SUMF2	TINAGL1	0.232143	0.0650801	positive
TINAGL1	SUMF2	0.232143	0.0650801	positive
ALDH1A1	CCDC80	-0.231502	0.0658409	negtive
CCDC80	ALDH1A1	-0.231502	0.0658409	negtive
CCDC80	TINAGL1	0.229945	0.0677186	positive
TINAGL1	CCDC80	0.229945	0.0677186	positive
SERPINB6	ANGPTL1	0.229853	0.0678304	positive
ANGPTL1	SERPINB6	0.229853	0.0678304	positive
CCDC80	ANXA11	0.228663	0.0692972	positive
ANXA11	CCDC80	0.228663	0.0692972	positive
CD164	THOP1	0.224954	0.0740313	positive
THOP1	CD164	0.224954	0.0740313	positive
ENO2	FAM3C	0.22381	0.0755437	positive
FAM3C	ENO2	0.22381	0.0755437	positive
APEX1	THOP1	0.221886	0.0781403	positive
THOP1	APEX1	0.221886	0.0781403	positive
CD164	TYMP	0.221703	0.0783912	positive
TYMP	CD164	0.221703	0.0783912	positive
ENO2	SERPINB6	0.220971	0.0794015	positive
SERPINB6	ENO2	0.220971	0.0794015	positive
APLP1	ENO2	0.220284	0.080358	positive
ENO2	APLP1	0.220284	0.080358	positive
SOST	NT-proBNP	0.218773	0.0824948	positive
NT-proBNP	SOST	0.218773	0.0824948	positive
FBP1	TINAGL1	0.217674	0.084077	positive
TINAGL1	FBP1	0.217674	0.084077	positive
GHRL	DPP7	0.216529	0.0857506	positive
DPP7	GHRL	0.216529	0.0857506	positive
CD2AP	ANXA11	0.216484	0.0858181	positive
ANXA11	CD2AP	0.216484	0.0858181	positive
TYMP	NECTIN2	0.215797	0.0868356	positive
NECTIN2	TYMP	0.215797	0.0868356	positive
RNASE3	KLK10	-0.215705	0.0869719	negtive
KLK10	RNASE3	-0.215705	0.0869719	negtive
CA13	CD2AP	0.21543	0.0873821	positive
CD2AP	CA13	0.21543	0.0873821	positive
RNASE3	NPDC1	0.214881	0.088207	positive
NPDC1	RNASE3	0.214881	0.088207	positive
ANGPTL1	CD2AP	0.213919	0.0896654	positive
CD2AP	ANGPTL1	0.213919	0.0896654	positive
LRP11	CD2AP	0.213736	0.0899453	positive
CD2AP	LRP11	0.213736	0.0899453	positive
SNAP23	SUMF2	-0.212683	0.0915683	negtive
SUMF2	SNAP23	-0.212683	0.0915683	negtive
ENO2	SUMF2	0.212637	0.0916394	positive
SUMF2	ENO2	0.212637	0.0916394	positive
SNAP23	CANT1	0.212454	0.0919242	positive
CANT1	SNAP23	0.212454	0.0919242	positive
CA13	CTSH	0.212271	0.0922097	positive
CTSH	CA13	0.212271	0.0922097	positive
GHRL	SUMF2	-0.211493	0.0934308	negtive
SUMF2	GHRL	-0.211493	0.0934308	negtive
ANXA11	NECTIN2	0.210806	0.0945188	positive
NECTIN2	ANXA11	0.210806	0.0945188	positive
SDC4	CA13	0.209982	0.0958375	positive
CA13	SDC4	0.209982	0.0958375	positive
GHRL	ENO2	0.209432	0.0967246	positive
ENO2	GHRL	0.209432	0.0967246	positive
ANGPTL1	ANXA11	0.209066	0.0973196	positive
ANXA11	ANGPTL1	0.209066	0.0973196	positive
CANT1	ANGPTL1	0.208974	0.0974688	positive
ANGPTL1	CANT1	0.208974	0.0974688	positive
GHRL	TYMP	-0.207875	0.0992732	negtive
TYMP	GHRL	-0.207875	0.0992732	negtive
SOST	TYMP	-0.204853	0.10437	negtive
TYMP	SOST	-0.204853	0.10437	negtive
GHRL	SERPINB6	0.202793	0.107961	positive
SERPINB6	GHRL	0.202793	0.107961	positive
CHRDL2	ANXA11	0.202198	0.109016	positive
ANXA11	CHRDL2	0.202198	0.109016	positive
NADK	ANGPT2	0.202106	0.109179	positive
ANGPT2	NADK	0.202106	0.109179	positive
SOST	CD2AP	0.201648	0.109997	positive
CD2AP	SOST	0.201648	0.109997	positive
APEX1	CD2AP	0.201603	0.110079	positive
CD2AP	APEX1	0.201603	0.110079	positive
SNAP23	GAL	0.200687	0.11173	positive
GAL	SNAP23	0.200687	0.11173	positive
SOST	GAL	0.200137	0.11273	positive
GAL	SOST	0.200137	0.11273	positive
SUMF2	VCAN	0.199634	0.113652	positive
VCAN	SUMF2	0.199634	0.113652	positive
SDC4	CHRDL2	0.198947	0.11492	positive
CHRDL2	SDC4	0.198947	0.11492	positive
NT-proBNP	NECTIN2	0.198214	0.116283	positive
NECTIN2	NT-proBNP	0.198214	0.116283	positive
QDPR	KLK10	0.198031	0.116626	positive
KLK10	QDPR	0.198031	0.116626	positive
NADK	CANT1	0.197985	0.116712	positive
CANT1	NADK	0.197985	0.116712	positive
LRP11	ANGPT2	0.197299	0.118006	positive
ANGPT2	LRP11	0.197299	0.118006	positive
QDPR	SERPINB6	0.196062	0.120362	positive
SERPINB6	QDPR	0.196062	0.120362	positive
SERPINB6	VCAN	0.195696	0.121067	positive
VCAN	SERPINB6	0.195696	0.121067	positive
FBP1	CD2AP	0.195559	0.121332	positive
CD2AP	FBP1	0.195559	0.121332	positive
ALDH1A1	CHRDL2	-0.194734	0.122933	negtive
CHRDL2	ALDH1A1	-0.194734	0.122933	negtive
APLP1	CANT1	-0.194734	0.122933	negtive
CANT1	APLP1	-0.194734	0.122933	negtive
SOST	ANGPT2	0.193773	0.12482	positive
ANGPT2	SOST	0.193773	0.12482	positive
QDPR	FAM3C	0.193223	0.125909	positive
FAM3C	QDPR	0.193223	0.125909	positive
SOST	SUMF2	-0.193132	0.126091	negtive
SUMF2	SOST	-0.193132	0.126091	negtive
APLP1	SUMF2	-0.191392	0.12959	negtive
SUMF2	APLP1	-0.191392	0.12959	negtive
NPDC1	KLK10	0.190934	0.130523	positive
KLK10	NPDC1	0.190934	0.130523	positive
APEX1	SUMF2	-0.190064	0.13231	negtive
SUMF2	APEX1	-0.190064	0.13231	negtive
CTSH	NPDC1	-0.18956	0.133353	negtive
NPDC1	CTSH	-0.18956	0.133353	negtive
APLP1	THOP1	0.189469	0.133543	positive
THOP1	APLP1	0.189469	0.133543	positive
CD164	ENO2	0.188507	0.135554	positive
ENO2	CD164	0.188507	0.135554	positive
CTSH	CD2AP	0.186126	0.140631	positive
CD2AP	CTSH	0.186126	0.140631	positive
NADK	TINAGL1	0.18576	0.141424	positive
TINAGL1	NADK	0.18576	0.141424	positive
FAM3C	GAL	0.185348	0.142321	positive
GAL	FAM3C	0.185348	0.142321	positive
NADK	SUMF2	-0.185073	0.142922	negtive
SUMF2	NADK	-0.185073	0.142922	negtive
THOP1	CANT1	0.184844	0.143423	positive
CANT1	THOP1	0.184844	0.143423	positive
NADK	NT-proBNP	0.184799	0.143524	positive
NT-proBNP	NADK	0.184799	0.143524	positive
GHRL	CD2AP	0.184158	0.144936	positive
CD2AP	GHRL	0.184158	0.144936	positive
CTSH	GHRL	-0.183929	0.145443	negtive
GHRL	CTSH	-0.183929	0.145443	negtive
LRP11	TINAGL1	0.182509	0.148617	positive
TINAGL1	LRP11	0.182509	0.148617	positive
CA13	FBP1	-0.182372	0.148927	negtive
FBP1	CA13	-0.182372	0.148927	negtive
GHRL	GAL	0.182143	0.149444	positive
GAL	GHRL	0.182143	0.149444	positive
GAL	TINAGL1	0.18196	0.149859	positive
TINAGL1	GAL	0.18196	0.149859	positive
SNAP23	KLK10	-0.18196	0.149859	negtive
KLK10	SNAP23	-0.18196	0.149859	negtive
APLP1	TYMP	-0.18141	0.151109	negtive
TYMP	APLP1	-0.18141	0.151109	negtive
SERPINB6	ANGPT2	0.180037	0.154268	positive
ANGPT2	SERPINB6	0.180037	0.154268	positive
NADK	ALDH1A1	-0.178984	0.156723	negtive
ALDH1A1	NADK	-0.178984	0.156723	negtive
SUMF2	ANXA11	-0.177885	0.159316	negtive
ANXA11	SUMF2	-0.177885	0.159316	negtive
CCDC80	ANGPT2	0.177289	0.160733	positive
ANGPT2	CCDC80	0.177289	0.160733	positive
DPP7	SUMF2	0.175687	0.164596	positive
SUMF2	DPP7	0.175687	0.164596	positive
SOST	FBP1	-0.174863	0.16661	negtive
FBP1	SOST	-0.174863	0.16661	negtive
NADK	FAM3C	-0.174405	0.167736	negtive
FAM3C	NADK	-0.174405	0.167736	negtive
CRKL	QDPR	0.173993	0.168755	positive
QDPR	CRKL	0.173993	0.168755	positive
FBP1	KLK10	0.173901	0.168981	positive
KLK10	FBP1	0.173901	0.168981	positive
QDPR	TYMP	0.172344	0.172874	positive
TYMP	QDPR	0.172344	0.172874	positive
ALDH1A1	KLK10	0.172115	0.173452	positive
KLK10	ALDH1A1	0.172115	0.173452	positive
ANGPT2	KLK10	0.171749	0.174379	positive
KLK10	ANGPT2	0.171749	0.174379	positive
LRP11	KLK10	0.170971	0.176363	positive
KLK10	LRP11	0.170971	0.176363	positive
RNASE3	SUMF2	-0.170284	0.178126	negtive
SUMF2	RNASE3	-0.170284	0.178126	negtive
TYMP	ANGPT2	0.169643	0.179784	positive
ANGPT2	TYMP	0.169643	0.179784	positive
CANT1	VCAN	0.169139	0.181094	positive
VCAN	CANT1	0.169139	0.181094	positive
CD164	TINAGL1	0.166392	0.188364	positive
TINAGL1	CD164	0.166392	0.188364	positive
DPP7	KLK10	-0.16511	0.191828	negtive
KLK10	DPP7	-0.16511	0.191828	negtive
LRP11	SUMF2	0.164469	0.193577	positive
SUMF2	LRP11	0.164469	0.193577	positive
DPP7	QDPR	0.161767	0.201074	positive
QDPR	DPP7	0.161767	0.201074	positive
APEX1	GAL	0.161676	0.201332	positive
GAL	APEX1	0.161676	0.201332	positive
THOP1	GAL	-0.161264	0.202495	negtive
GAL	THOP1	-0.161264	0.202495	negtive
SDC4	ANXA11	-0.160577	0.204444	negtive
ANXA11	SDC4	-0.160577	0.204444	negtive
LRP11	ANGPTL1	0.158974	0.209042	positive
ANGPTL1	LRP11	0.158974	0.209042	positive
SDC4	NT-proBNP	-0.15522	0.220103	negtive
NT-proBNP	SDC4	-0.15522	0.220103	negtive
ENO2	CANT1	0.155128	0.220378	positive
CANT1	ENO2	0.155128	0.220378	positive
CRKL	NT-proBNP	0.155037	0.220653	positive
NT-proBNP	CRKL	0.155037	0.220653	positive
NADK	APLP1	0.154487	0.222309	positive
APLP1	NADK	0.154487	0.222309	positive
TYMP	VCAN	0.154441	0.222447	positive
VCAN	TYMP	0.154441	0.222447	positive
CHRDL2	GAL	0.153938	0.223973	positive
GAL	CHRDL2	0.153938	0.223973	positive
NADK	FBP1	-0.151099	0.232711	negtive
FBP1	NADK	-0.151099	0.232711	negtive
CHRDL2	NT-proBNP	0.151053	0.232854	positive
NT-proBNP	CHRDL2	0.151053	0.232854	positive
SDC4	RNASE3	0.15087	0.233426	positive
RNASE3	SDC4	0.15087	0.233426	positive
CCDC80	VCAN	0.148993	0.239346	positive
VCAN	CCDC80	0.148993	0.239346	positive
DPP7	TINAGL1	0.14881	0.239929	positive
TINAGL1	DPP7	0.14881	0.239929	positive
APLP1	FBP1	0.148489	0.240951	positive
FBP1	APLP1	0.148489	0.240951	positive
DPP7	ENO2	0.147985	0.242564	positive
ENO2	DPP7	0.147985	0.242564	positive
ALDH1A1	NT-proBNP	0.145192	0.251645	positive
NT-proBNP	ALDH1A1	0.145192	0.251645	positive
CD2AP	NT-proBNP	0.144918	0.252551	positive
NT-proBNP	CD2AP	0.144918	0.252551	positive
CRKL	VCAN	0.144734	0.253156	positive
VCAN	CRKL	0.144734	0.253156	positive
ANXA11	FAM3C	-0.144689	0.253307	negtive
FAM3C	ANXA11	-0.144689	0.253307	negtive
CA13	TINAGL1	0.143727	0.256501	positive
TINAGL1	CA13	0.143727	0.256501	positive
ALDH1A1	LRP11	-0.143361	0.257725	negtive
LRP11	ALDH1A1	-0.143361	0.257725	negtive
CHRDL2	ANGPT2	0.142857	0.259414	positive
ANGPT2	CHRDL2	0.142857	0.259414	positive
CRKL	ENO2	0.142811	0.259568	positive
ENO2	CRKL	0.142811	0.259568	positive
ALDH1A1	APLP1	0.141804	0.26297	positive
APLP1	ALDH1A1	0.141804	0.26297	positive
SDC4	CRKL	0.139652	0.27034	positive
CRKL	SDC4	0.139652	0.27034	positive
SDC4	GHRL	-0.139194	0.271926	negtive
GHRL	SDC4	-0.139194	0.271926	negtive
APEX1	FAM3C	-0.137729	0.277042	negtive
FAM3C	APEX1	-0.137729	0.277042	negtive
SOST	KLK10	-0.137546	0.277686	negtive
KLK10	SOST	-0.137546	0.277686	negtive
LRP11	QDPR	0.136767	0.280434	positive
QDPR	LRP11	0.136767	0.280434	positive
CTSH	ANGPTL1	-0.136538	0.281246	negtive
ANGPTL1	CTSH	-0.136538	0.281246	negtive
CANT1	QDPR	0.136126	0.282711	positive
QDPR	CANT1	0.136126	0.282711	positive
CCDC80	KLK10	0.134982	0.286808	positive
KLK10	CCDC80	0.134982	0.286808	positive
CRKL	FBP1	-0.134615	0.288127	negtive
FBP1	CRKL	-0.134615	0.288127	negtive
CRKL	THOP1	0.133883	0.290777	positive
THOP1	CRKL	0.133883	0.290777	positive
CA13	KLK10	-0.132555	0.295622	negtive
KLK10	CA13	-0.132555	0.295622	negtive
CCDC80	CTSH	0.131639	0.298994	positive
CTSH	CCDC80	0.131639	0.298994	positive
FBP1	GAL	-0.130815	0.30205	negtive
GAL	FBP1	-0.130815	0.30205	negtive
DPP7	NT-proBNP	0.13022	0.30427	positive
NT-proBNP	DPP7	0.13022	0.30427	positive
LRP11	ANXA11	0.129991	0.305126	positive
ANXA11	LRP11	0.129991	0.305126	positive
SDC4	NADK	0.128526	0.310646	positive
NADK	SDC4	0.128526	0.310646	positive
SDC4	VCAN	0.128022	0.312558	positive
VCAN	SDC4	0.128022	0.312558	positive
APLP1	NECTIN2	0.127885	0.313081	positive
NECTIN2	APLP1	0.127885	0.313081	positive
NT-proBNP	KLK10	0.127839	0.313255	positive
KLK10	NT-proBNP	0.127839	0.313255	positive
DPP7	TYMP	0.124451	0.326334	positive
TYMP	DPP7	0.124451	0.326334	positive
CANT1	ANGPT2	0.123306	0.330831	positive
ANGPT2	CANT1	0.123306	0.330831	positive
SOST	FAM3C	-0.122299	0.33482	negtive
FAM3C	SOST	-0.122299	0.33482	negtive
CTSH	GAL	0.121154	0.33939	positive
GAL	CTSH	0.121154	0.33939	positive
CCDC80	QDPR	0.120925	0.340308	positive
QDPR	CCDC80	0.120925	0.340308	positive
CA13	ANGPTL1	-0.120925	0.340308	negtive
ANGPTL1	CA13	-0.120925	0.340308	negtive
SDC4	TINAGL1	0.120055	0.343814	positive
ALDH1A1	FAM3C	0.120055	0.343814	positive
FAM3C	ALDH1A1	0.120055	0.343814	positive
TINAGL1	SDC4	0.120055	0.343814	positive
TYMP	NT-proBNP	-0.119689	0.345296	negtive
NT-proBNP	TYMP	-0.119689	0.345296	negtive
SDC4	ANGPTL1	0.119643	0.345482	positive
ANGPTL1	SDC4	0.119643	0.345482	positive
RNASE3	FAM3C	-0.119322	0.346783	negtive
FAM3C	RNASE3	-0.119322	0.346783	negtive
ALDH1A1	CA13	-0.117857	0.352769	negtive
CA13	ALDH1A1	-0.117857	0.352769	negtive
CD164	QDPR	0.117674	0.353522	positive
QDPR	CD164	0.117674	0.353522	positive
SNAP23	TYMP	-0.11717	0.355597	negtive
TYMP	SNAP23	-0.11717	0.355597	negtive
CCDC80	CD2AP	0.11598	0.360532	positive
CD2AP	CCDC80	0.11598	0.360532	positive
ALDH1A1	SERPINB6	0.115659	0.361868	positive
SERPINB6	ALDH1A1	0.115659	0.361868	positive
CA13	ANGPT2	0.11511	0.364165	positive
ANGPT2	CA13	0.11511	0.364165	positive
NADK	KLK10	-0.11456	0.366471	negtive
KLK10	NADK	-0.11456	0.366471	negtive
CHRDL2	FAM3C	0.113278	0.371887	positive
FAM3C	CHRDL2	0.113278	0.371887	positive
CTSH	ANGPT2	-0.113187	0.372276	negtive
ANGPT2	CTSH	-0.113187	0.372276	negtive
CRKL	APLP1	0.112134	0.376763	positive
APLP1	CRKL	0.112134	0.376763	positive
CRKL	KLK10	-0.111951	0.377547	negtive
KLK10	CRKL	-0.111951	0.377547	negtive
SUMF2	GAL	0.110989	0.381678	positive
GAL	SUMF2	0.110989	0.381678	positive
RNASE3	TINAGL1	0.108379	0.393027	positive
TINAGL1	RNASE3	0.108379	0.393027	positive
ALDH1A1	DPP7	-0.107921	0.395038	negtive
DPP7	ALDH1A1	-0.107921	0.395038	negtive
APEX1	ANGPTL1	0.106914	0.399485	positive
ANGPTL1	APEX1	0.106914	0.399485	positive
CD164	ANGPT2	0.106731	0.400297	positive
ANGPT2	CD164	0.106731	0.400297	positive
GHRL	THOP1	0.105495	0.405801	positive
THOP1	GHRL	0.105495	0.405801	positive
RNASE3	ENO2	-0.105082	0.407645	negtive
ENO2	RNASE3	-0.105082	0.407645	negtive
CRKL	CTSH	0.104716	0.409289	positive
CTSH	CRKL	0.104716	0.409289	positive
APLP1	DPP7	-0.103022	0.416942	negtive
DPP7	APLP1	-0.103022	0.416942	negtive
CD164	ANXA11	0.102473	0.419441	positive
ANXA11	CD164	0.102473	0.419441	positive
NADK	TYMP	0.10206	0.421321	positive
TYMP	NADK	0.10206	0.421321	positive
CD164	VCAN	0.10174	0.422787	positive
VCAN	CD164	0.10174	0.422787	positive
CTSH	KLK10	0.101511	0.423836	positive
KLK10	CTSH	0.101511	0.423836	positive
ALDH1A1	GAL	-0.101053	0.425938	negtive
GAL	ALDH1A1	-0.101053	0.425938	negtive
NADK	CD2AP	0.100916	0.42657	positive
CD2AP	NADK	0.100916	0.42657	positive
LRP11	VCAN	0.1	0.430796	positive
VCAN	LRP11	0.1	0.430796	positive
APEX1	CANT1	0.0986722	0.436965	positive
CANT1	APEX1	0.0986722	0.436965	positive
SOST	QDPR	0.097848	0.440819	positive
QDPR	SOST	0.097848	0.440819	positive
CD164	APLP1	-0.0972985	0.443399	negtive
APLP1	CD164	-0.0972985	0.443399	negtive
RNASE3	CTSH	0.097207	0.44383	positive
CTSH	RNASE3	0.097207	0.44383	positive
CRKL	SUMF2	-0.0967491	0.445988	negtive
SUMF2	CRKL	-0.0967491	0.445988	negtive
CCDC80	FBP1	-0.0966575	0.44642	negtive
FBP1	CCDC80	-0.0966575	0.44642	negtive
TYMP	GAL	-0.0958791	0.450103	negtive
GAL	TYMP	-0.0958791	0.450103	negtive
APEX1	CTSH	-0.0953755	0.452496	negtive
CTSH	APEX1	-0.0953755	0.452496	negtive
CCDC80	SUMF2	0.0937729	0.460154	positive
SUMF2	CCDC80	0.0937729	0.460154	positive
APLP1	KLK10	-0.0928114	0.464784	negtive
KLK10	APLP1	-0.0928114	0.464784	negtive
ALDH1A1	CD164	0.0919872	0.468772	positive
CD164	ALDH1A1	0.0919872	0.468772	positive
RNASE3	APLP1	0.0917125	0.470105	positive
APLP1	RNASE3	0.0917125	0.470105	positive
SNAP23	FAM3C	-0.0912546	0.472332	negtive
LRP11	TYMP	0.0912546	0.472332	positive
TYMP	LRP11	0.0912546	0.472332	positive
FAM3C	SNAP23	-0.0912546	0.472332	negtive
SDC4	SOST	-0.0895147	0.480847	negtive
SOST	SDC4	-0.0895147	0.480847	negtive
CRKL	FAM3C	-0.0892857	0.481973	negtive
FAM3C	CRKL	-0.0892857	0.481973	negtive
APEX1	KLK10	-0.0891484	0.48265	negtive
KLK10	APEX1	-0.0891484	0.48265	negtive
DPP7	THOP1	0.0877289	0.48967	positive
THOP1	DPP7	0.0877289	0.48967	positive
CHRDL2	THOP1	0.0874542	0.491035	positive
THOP1	CHRDL2	0.0874542	0.491035	positive
FBP1	FAM3C	0.0869963	0.493315	positive
FAM3C	FBP1	0.0869963	0.493315	positive
ALDH1A1	NECTIN2	0.0868132	0.494228	positive
NECTIN2	ALDH1A1	0.0868132	0.494228	positive
CA13	QDPR	0.0851648	0.502488	positive
QDPR	CA13	0.0851648	0.502488	positive
GHRL	CANT1	0.0847527	0.504564	positive
CANT1	GHRL	0.0847527	0.504564	positive
ALDH1A1	CANT1	0.0830586	0.513145	positive
CANT1	ALDH1A1	0.0830586	0.513145	positive
CCDC80	TYMP	-0.0819597	0.518751	negtive
TYMP	CCDC80	-0.0819597	0.518751	negtive
CHRDL2	FBP1	-0.0815934	0.520627	negtive
FBP1	CHRDL2	-0.0815934	0.520627	negtive
LRP11	NT-proBNP	0.0798535	0.529582	positive
NT-proBNP	LRP11	0.0798535	0.529582	positive
SERPINB6	NT-proBNP	0.0795788	0.531003	positive
NT-proBNP	SERPINB6	0.0795788	0.531003	positive
SOST	CANT1	0.079304	0.532426	positive
CANT1	SOST	0.079304	0.532426	positive
APEX1	FBP1	0.0786172	0.535991	positive
FBP1	APEX1	0.0786172	0.535991	positive
APLP1	CD2AP	0.0783883	0.537182	positive
CD2AP	APLP1	0.0783883	0.537182	positive
FAM3C	ANGPT2	0.0776557	0.541003	positive
ANGPT2	FAM3C	0.0776557	0.541003	positive
ALDH1A1	ANXA11	0.0771062	0.543877	positive
ANXA11	ALDH1A1	0.0771062	0.543877	positive
CHRDL2	CTSH	0.0734432	0.563225	positive
CTSH	CHRDL2	0.0734432	0.563225	positive
NPDC1	TYMP	-0.0722985	0.569337	negtive
TYMP	NPDC1	-0.0722985	0.569337	negtive
NT-proBNP	GAL	0.0721612	0.570073	positive
GAL	NT-proBNP	0.0721612	0.570073	positive
NADK	QDPR	0.0715201	0.573511	positive
QDPR	NADK	0.0715201	0.573511	positive
ANXA11	KLK10	-0.069185	0.586118	negtive
KLK10	ANXA11	-0.069185	0.586118	negtive
DPP7	CD2AP	0.0689103	0.587609	positive
CD2AP	DPP7	0.0689103	0.587609	positive
NPDC1	SUMF2	0.0688187	0.588107	positive
SUMF2	NPDC1	0.0688187	0.588107	positive
GAL	ANGPT2	0.0675366	0.595092	positive
ANGPT2	GAL	0.0675366	0.595092	positive
ANGPTL1	GAL	0.0673993	0.595843	positive
GAL	ANGPTL1	0.0673993	0.595843	positive
SOST	THOP1	0.0657967	0.604631	positive
THOP1	SOST	0.0657967	0.604631	positive
ENO2	GAL	-0.065522	0.606144	negtive
GAL	ENO2	-0.065522	0.606144	negtive
RNASE3	ANGPTL1	-0.0653388	0.607153	negtive
ANGPTL1	RNASE3	-0.0653388	0.607153	negtive
SDC4	ENO2	0.0647894	0.610185	positive
ENO2	SDC4	0.0647894	0.610185	positive
SNAP23	FBP1	0.0630952	0.619574	positive
FBP1	SNAP23	0.0630952	0.619574	positive
CA13	FAM3C	-0.0626832	0.621867	negtive
FAM3C	CA13	-0.0626832	0.621867	negtive
CA13	NT-proBNP	0.0597985	0.63802	positive
NT-proBNP	CA13	0.0597985	0.63802	positive
CANT1	NT-proBNP	-0.0590201	0.642408	negtive
NT-proBNP	CANT1	-0.0590201	0.642408	negtive
RNASE3	VCAN	-0.0582418	0.646808	negtive
VCAN	RNASE3	-0.0582418	0.646808	negtive
CHRDL2	VCAN	0.0570971	0.653301	positive
VCAN	CHRDL2	0.0570971	0.653301	positive
RNASE3	THOP1	-0.0569139	0.654343	negtive
THOP1	RNASE3	-0.0569139	0.654343	negtive
SNAP23	ANGPTL1	0.055815	0.660604	positive
ANGPTL1	SNAP23	0.055815	0.660604	positive
SOST	ENO2	0.0551282	0.66453	positive
ENO2	SOST	0.0551282	0.66453	positive
CRKL	TYMP	0.0539835	0.671092	positive
TYMP	CRKL	0.0539835	0.671092	positive
RNASE3	TYMP	-0.0534799	0.673988	negtive
TYMP	RNASE3	-0.0534799	0.673988	negtive
CHRDL2	TYMP	0.0528388	0.67768	positive
NPDC1	FBP1	0.0528388	0.67768	positive
FBP1	NPDC1	0.0528388	0.67768	positive
TYMP	CHRDL2	0.0528388	0.67768	positive
CD2AP	GAL	-0.0527015	0.678472	negtive
GAL	CD2AP	-0.0527015	0.678472	negtive
DPP7	ANGPTL1	0.0522436	0.681115	positive
ANGPTL1	DPP7	0.0522436	0.681115	positive
SUMF2	QDPR	0.0516941	0.684291	positive
QDPR	SUMF2	0.0516941	0.684291	positive
CHRDL2	ENO2	0.0512363	0.686943	positive
ENO2	CHRDL2	0.0512363	0.686943	positive
SUMF2	NT-proBNP	-0.0507326	0.689864	negtive
NT-proBNP	SUMF2	-0.0507326	0.689864	negtive
CHRDL2	CD2AP	0.0505495	0.690927	positive
CD2AP	CHRDL2	0.0505495	0.690927	positive
CTSH	TINAGL1	-0.0501832	0.693055	negtive
TINAGL1	CTSH	-0.0501832	0.693055	negtive
RNASE3	NT-proBNP	0.0496337	0.696252	positive
NT-proBNP	RNASE3	0.0496337	0.696252	positive
CRKL	ANGPTL1	-0.0494505	0.697319	negtive
ANGPTL1	CRKL	-0.0494505	0.697319	negtive
CA13	SUMF2	-0.0485806	0.702394	negtive
SUMF2	CA13	-0.0485806	0.702394	negtive
SUMF2	FBP1	0.0477106	0.707483	positive
FBP1	SUMF2	0.0477106	0.707483	positive
ALDH1A1	APEX1	-0.0466575	0.71366	negtive
APEX1	ALDH1A1	-0.0466575	0.71366	negtive
DPP7	FAM3C	0.0446886	0.725257	positive
FAM3C	DPP7	0.0446886	0.725257	positive
CTSH	VCAN	-0.0437729	0.730673	negtive
VCAN	CTSH	-0.0437729	0.730673	negtive
SDC4	THOP1	0.0436813	0.731215	positive
THOP1	SDC4	0.0436813	0.731215	positive
CTSH	ANXA11	-0.0424451	0.738548	negtive
ANXA11	CTSH	-0.0424451	0.738548	negtive
SDC4	NPDC1	0.041163	0.746178	positive
NPDC1	SDC4	0.041163	0.746178	positive
LRP11	THOP1	0.0406136	0.749456	positive
THOP1	LRP11	0.0406136	0.749456	positive
LRP11	FBP1	-0.0403846	0.750823	negtive
FBP1	LRP11	-0.0403846	0.750823	negtive
ANXA11	GAL	-0.0392399	0.757669	negtive
GAL	ANXA11	-0.0392399	0.757669	negtive
APLP1	SERPINB6	0.0391941	0.757943	positive
SERPINB6	APLP1	0.0391941	0.757943	positive
SDC4	QDPR	-0.03837	0.762885	negtive
ALDH1A1	NPDC1	-0.03837	0.762885	negtive
NPDC1	ALDH1A1	-0.03837	0.762885	negtive
QDPR	SDC4	-0.03837	0.762885	negtive
SOST	ALDH1A1	-0.0347527	0.784682	negtive
ALDH1A1	SOST	-0.0347527	0.784682	negtive
APLP1	LRP11	0.0334249	0.792726	positive
LRP11	APLP1	0.0334249	0.792726	positive
CA13	VCAN	0.0332418	0.793837	positive
VCAN	CA13	0.0332418	0.793837	positive
NADK	THOP1	0.0331044	0.794671	positive
THOP1	NADK	0.0331044	0.794671	positive
APLP1	FAM3C	-0.0328755	0.796061	negtive
FAM3C	APLP1	-0.0328755	0.796061	negtive
CD164	NT-proBNP	0.0312271	0.806088	positive
NT-proBNP	CD164	0.0312271	0.806088	positive
CTSH	ENO2	0.0309524	0.807762	positive
ENO2	CTSH	0.0309524	0.807762	positive
CHRDL2	SUMF2	0.0307234	0.809158	positive
SUMF2	CHRDL2	0.0307234	0.809158	positive
CCDC80	THOP1	0.0306319	0.809717	positive
THOP1	CCDC80	0.0306319	0.809717	positive
SERPINB6	FBP1	-0.0292582	0.818106	negtive
FBP1	SERPINB6	-0.0292582	0.818106	negtive
NADK	VCAN	0.0291667	0.818666	positive
VCAN	NADK	0.0291667	0.818666	positive
CA13	TYMP	-0.0283425	0.82371	negtive
TYMP	CA13	-0.0283425	0.82371	negtive
RNASE3	CD2AP	-0.0270147	0.831851	negtive
CD2AP	RNASE3	-0.0270147	0.831851	negtive
ALDH1A1	CRKL	0.0266484	0.8341	positive
CRKL	ALDH1A1	0.0266484	0.8341	positive
ALDH1A1	CTSH	-0.0262363	0.836632	negtive
CTSH	ALDH1A1	-0.0262363	0.836632	negtive
CTSH	QDPR	0.0259615	0.838321	positive
QDPR	CTSH	0.0259615	0.838321	positive
CTSH	THOP1	-0.0255037	0.841137	negtive
THOP1	CTSH	-0.0255037	0.841137	negtive
FBP1	NECTIN2	0.025	0.844238	positive
NECTIN2	FBP1	0.025	0.844238	positive
ALDH1A1	SNAP23	-0.0247711	0.845648	negtive
SNAP23	ALDH1A1	-0.0247711	0.845648	negtive
APEX1	TYMP	0.0242674	0.848751	positive
TYMP	APEX1	0.0242674	0.848751	positive
CANT1	ANXA11	0.0230311	0.856379	positive
ANXA11	CANT1	0.0230311	0.856379	positive
GHRL	KLK10	0.022619	0.858925	positive
KLK10	GHRL	0.022619	0.858925	positive
GHRL	FAM3C	0.022207	0.861472	positive
FAM3C	GHRL	0.022207	0.861472	positive
GHRL	FBP1	0.0210165	0.868838	positive
FBP1	GHRL	0.0210165	0.868838	positive
RNASE3	QDPR	-0.0208333	0.869972	negtive
QDPR	RNASE3	-0.0208333	0.869972	negtive
CD164	KLK10	-0.0204212	0.872525	negtive
KLK10	CD164	-0.0204212	0.872525	negtive
NADK	ENO2	0.0197802	0.876499	positive
ENO2	NADK	0.0197802	0.876499	positive
SNAP23	CTSH	0.0186355	0.883603	positive
CTSH	SNAP23	0.0186355	0.883603	positive
SOST	VCAN	0.0180403	0.8873	positive
VCAN	SOST	0.0180403	0.8873	positive
SDC4	FBP1	0.0173077	0.891854	positive
FBP1	SDC4	0.0173077	0.891854	positive
ALDH1A1	GHRL	0.0169872	0.893848	positive
GHRL	ALDH1A1	0.0169872	0.893848	positive
NT-proBNP	FAM3C	0.0162546	0.898407	positive
FAM3C	NT-proBNP	0.0162546	0.898407	positive
CA13	APLP1	-0.0152015	0.904967	negtive
APLP1	CA13	-0.0152015	0.904967	negtive
SUMF2	ANGPT2	-0.0146062	0.908677	negtive
ANGPT2	SUMF2	-0.0146062	0.908677	negtive
CCDC80	ENO2	-0.0144231	0.909819	negtive
ENO2	CCDC80	-0.0144231	0.909819	negtive
DPP7	FBP1	-0.0142857	0.910676	negtive
FBP1	DPP7	-0.0142857	0.910676	negtive
GAL	KLK10	0.0142857	0.910676	positive
KLK10	GAL	0.0142857	0.910676	positive
SDC4	APEX1	0.0137363	0.914104	positive
APEX1	SDC4	0.0137363	0.914104	positive
QDPR	GAL	-0.0135989	0.914961	negtive
GAL	QDPR	-0.0135989	0.914961	negtive
SOST	ANGPTL1	0.0131868	0.917533	positive
ANGPTL1	SOST	0.0131868	0.917533	positive
SDC4	ANGPT2	0.0130037	0.918676	positive
ANGPT2	SDC4	0.0130037	0.918676	positive
CTSH	FBP1	0.0129579	0.918962	positive
FBP1	CTSH	0.0129579	0.918962	positive
CD164	GHRL	0.0126832	0.920678	positive
GHRL	CD164	0.0126832	0.920678	positive
APLP1	GAL	-0.0125458	0.921536	negtive
GAL	APLP1	-0.0125458	0.921536	negtive
CD164	ANGPTL1	0.0105769	0.933842	positive
ANGPTL1	CD164	0.0105769	0.933842	positive
ENO2	LRP11	-0.00856227	0.94645	negtive
LRP11	ENO2	-0.00856227	0.94645	negtive
CA13	ENO2	0.00837912	0.947597	positive
ENO2	CA13	0.00837912	0.947597	positive
CHRDL2	QDPR	0.00828755	0.94817	positive
QDPR	CHRDL2	0.00828755	0.94817	positive
CA13	THOP1	0.0081044	0.949317	positive
THOP1	CA13	0.0081044	0.949317	positive
NADK	CTSH	-0.0077381	0.951612	negtive
CTSH	NADK	-0.0077381	0.951612	negtive
NADK	ANGPTL1	-0.00695971	0.956488	negtive
ANGPTL1	NADK	-0.00695971	0.956488	negtive
CANT1	FBP1	0.00563187	0.964811	positive
FBP1	CANT1	0.00563187	0.964811	positive
RNASE3	ANGPT2	0.0043956	0.972564	positive
CHRDL2	KLK10	0.0043956	0.972564	positive
ANGPT2	RNASE3	0.0043956	0.972564	positive
KLK10	CHRDL2	0.0043956	0.972564	positive
TYMP	ANXA11	0.00425824	0.973425	positive
ANXA11	TYMP	0.00425824	0.973425	positive
GAL	VCAN	0.00407509	0.974574	positive
VCAN	GAL	0.00407509	0.974574	positive
CD164	FBP1	-0.00393773	0.975436	negtive
FBP1	CD164	-0.00393773	0.975436	negtive
SDC4	ALDH1A1	0.00384615	0.97601	positive
ALDH1A1	SDC4	0.00384615	0.97601	positive
SDC4	SNAP23	-0.00370879	0.976872	negtive
SNAP23	SDC4	-0.00370879	0.976872	negtive
CHRDL2	TINAGL1	0.0032967	0.979457	positive
TINAGL1	CHRDL2	0.0032967	0.979457	positive
