# Supplementary material for: Serum proteome profiling of plateau acclimatization in men using Olink proteomics approach
Source: Physiol Rep. 2024 Dec 26;12(24):e70091. doi: 10.14814/phy2.70091 (PMC11671244; doi:10.14814/phy2.70091)
Supplement: Supplementary file 3 — Table S3. [file PHY2-12-e70091-s005.xlsx]

## Sheet: GO_Enrichment
Supplementary Table3 GO enrichment analysis of metabolism-related DEPs
GO_ID	GO_Term	GO_Category	IDs	S	TS	B	TB	Rich.Factor	P.value	Sig.Sign.P
GO:0005515	protein binding	Molecular Function	P31431|SDC4, Q9BQB4|SOST, O95544|NADK, P46109|CRKL, O00161|SNAP23, Q04900|CD164, P27695|APEX1, P09668|CTSH, Q9UBU3|GHRL, P51693|APLP1, P09104|ENO2, Q9NQX5|NPDC1, P52888|THOP1, P09467|FBP1, Q9Y5K6|CD2AP, P50995|ANXA11, Q92520|FAM3C, P22466|GAL, P13611|VCAN, Q92692|NECTIN2, O15123|ANGPT2, Q9GZM7|TINAGL1	22	36	8119	20386	0.0027	0.00792575	**
GO:0070062	extracellular exosome	Cellular Component	P31431|SDC4, P12724|RNASE3, P00352|ALDH1A1, P46109|CRKL, O00161|SNAP23, P09668|CTSH, Q9UHL4|DPP7, P09104|ENO2, Q8WVQ1|CANT1, P09417|QDPR, P09467|FBP1, O95841|ANGPTL1, Q9Y5K6|CD2AP, P50995|ANXA11, Q92520|FAM3C, Q92692|NECTIN2, Q9GZM7|TINAGL1	17	36	2655	20386	0.0064	6.21165e-07	****
GO:0005576	extracellular region	Cellular Component	Q9BQB4|SOST, P12724|RNASE3, Q04900|CD164, P09668|CTSH, Q9UBU3|GHRL, Q9UHL4|DPP7, Q8WVQ1|CANT1, Q92520|FAM3C, P22466|GAL, P13611|VCAN, O15123|ANGPT2, O43240|KLK10, Q9GZM7|TINAGL1	13	36	1810	20386	0.0072	6.69849e-06	****
GO:0005615	extracellular space	Cellular Component	Q9BQB4|SOST, P12724|RNASE3, Q6WN34|CHRDL2, P09668|CTSH, Q9UBU3|GHRL, P09104|ENO2, P35237|SERPINB6, O95841|ANGPTL1, P22466|GAL, P13611|VCAN, O15123|ANGPT2, Q9GZM7|TINAGL1	12	36	1293	20386	0.0093	1.21116e-06	****
GO:0005829	cytosol	Cellular Component	O95544|NADK, P00352|ALDH1A1, P46109|CRKL, Q8N1Q1|CA13, P09668|CTSH, Q9UBU3|GHRL, Q9UHL4|DPP7, P09104|ENO2, P52888|THOP1, P09417|QDPR, P09467|FBP1, P19971|TYMP	12	36	3543	20386	0.0034	0.0152808	*
GO:0005886	plasma membrane	Cellular Component	P31431|SDC4, O00161|SNAP23, Q04900|CD164, P51693|APLP1, P09104|ENO2, Q86VZ4|LRP11, Q9NQX5|NPDC1, Q9Y5K6|CD2AP, Q92692|NECTIN2, O15123|ANGPT2	10	36	4204	20386	0.0024	0.192792	ns
GO:0005737	cytoplasm	Cellular Component	P00352|ALDH1A1, O00161|SNAP23, P27695|APEX1, Q6WN34|CHRDL2, P09417|QDPR, P09467|FBP1, Q9Y5K6|CD2AP, P50995|ANXA11	8	36	4752	20386	0.0017	0.625279	ns
GO:0007165	signal transduction	Biological Process	P31431|SDC4, Q04900|CD164, Q8WVQ1|CANT1, Q9Y5K6|CD2AP, Q92692|NECTIN2, O15123|ANGPT2	6	36	1015	20386	0.0059	0.00811462	**
GO:0046872	metal ion binding	Molecular Function	O95544|NADK, P27695|APEX1, Q8NBJ7|SUMF2, P52888|THOP1, P09467|FBP1, O15123|ANGPT2	6	36	1877	20386	0.0032	0.10863	ns
GO:0043312	neutrophil degranulation	Biological Process	P12724|RNASE3, O00161|SNAP23, P09668|CTSH, Q9UHL4|DPP7, Q8WVQ1|CANT1	5	36	421	20386	0.0119	0.000815864	***
GO:0016021	integral component of membrane	Cellular Component	P51693|APLP1, Q86VZ4|LRP11, Q9NQX5|NPDC1, Q8WVQ1|CANT1, Q92692|NECTIN2	5	36	3818	20386	0.0013	0.830636	ns
GO:0005764	lysosome	Cellular Component	Q04900|CD164, P09668|CTSH, Q9UHL4|DPP7, Q9GZM7|TINAGL1	4	36	210	20386	0.019	0.000497809	***
GO:0007155	cell adhesion	Biological Process	Q04900|CD164, P51693|APLP1, P13611|VCAN, Q9GZM7|TINAGL1	4	36	405	20386	0.0099	0.00547119	**
GO:0006508	proteolysis	Biological Process	P09668|CTSH, Q9UHL4|DPP7, P52888|THOP1, O43240|KLK10	4	36	543	20386	0.0074	0.0149411	*
GO:0005794	Golgi apparatus	Cellular Component	Q9BQB4|SOST, Q9UHL4|DPP7, Q92520|FAM3C, P22466|GAL	4	36	784	20386	0.0051	0.0483138	*
GO:0009612	response to mechanical stimulus	Biological Process	Q9BQB4|SOST, Q86VZ4|LRP11, O15123|ANGPT2	3	36	58	20386	0.0517	0.000145972	***
GO:0008201	heparin binding	Molecular Function	Q9BQB4|SOST, Q76M96|CCDC80, P51693|APLP1	3	36	152	20386	0.0197	0.00242276	**
GO:0031012	extracellular matrix	Cellular Component	Q9BQB4|SOST, P13611|VCAN, Q9GZM7|TINAGL1	3	36	168	20386	0.0179	0.00321476	**
GO:0005788	endoplasmic reticulum lumen	Cellular Component	Q9UBU3|GHRL, Q8NBJ7|SUMF2, P13611|VCAN	3	36	281	20386	0.0107	0.013227	*
GO:0005102	signaling receptor binding	Molecular Function	O95841|ANGPTL1, Q92692|NECTIN2, O15123|ANGPT2	3	36	334	20386	0.009	0.0208813	*
GO:0005925	focal adhesion	Cellular Component	P31431|SDC4, O00161|SNAP23, Q92692|NECTIN2	3	36	362	20386	0.0083	0.0257286	*
GO:0007275	multicellular organism development	Biological Process	Q04900|CD164, Q92520|FAM3C, P13611|VCAN	3	36	438	20386	0.0068	0.0416885	*
GO:0043231	intracellular membrane-bounded organelle	Cellular Component	Q8N1Q1|CA13, Q9UHL4|DPP7, P13611|VCAN	3	36	516	20386	0.0058	0.062204	ns
GO:0042802	identical protein binding	Molecular Function	P51693|APLP1, P09467|FBP1, Q92692|NECTIN2	3	36	569	20386	0.0053	0.0783887	ns
GO:0048471	perinuclear region of cytoplasm	Cellular Component	P27695|APEX1, P51693|APLP1, Q9Y5K6|CD2AP	3	36	599	20386	0.005	0.0883007	ns
GO:0005509	calcium ion binding	Molecular Function	Q8WVQ1|CANT1, P50995|ANXA11, P13611|VCAN	3	36	701	20386	0.0043	0.125661	ns
GO:0005887	integral component of plasma membrane	Cellular Component	P31431|SDC4, Q04900|CD164, Q92692|NECTIN2	3	36	1329	20386	0.0023	0.419471	ns
GO:0005654	nucleoplasm	Cellular Component	O00161|SNAP23, P27695|APEX1, P50995|ANXA11	3	36	2626	20386	0.0011	0.859913	ns
GO:0051464	positive regulation of cortisol secretion	Biological Process	Q9UBU3|GHRL, P22466|GAL	2	36	4	20386	0.5	1.81515e-05	****
GO:0042581	specific granule	Cellular Component	O00161|SNAP23, P50995|ANXA11	2	36	11	20386	0.1818	0.000165099	***
GO:0042582	azurophil granule	Cellular Component	O00161|SNAP23, P50995|ANXA11	2	36	12	20386	0.1667	0.000197898	***
GO:0008037	cell recognition	Biological Process	P13611|VCAN, Q92692|NECTIN2	2	36	20	20386	0.1	0.000564666	***
GO:0035902	response to immobilization stress	Biological Process	Q86VZ4|LRP11, P22466|GAL	2	36	22	20386	0.0909	0.000684992	***
GO:0001968	fibronectin binding	Molecular Function	P31431|SDC4, Q76M96|CCDC80	2	36	27	20386	0.0741	0.00103507	**
GO:0051603	proteolysis involved in cellular protein catabolic process	Biological Process	P09668|CTSH, Q9GZM7|TINAGL1	2	36	29	20386	0.069	0.00119461	**
GO:0030203	glycosaminoglycan metabolic process	Biological Process	P31431|SDC4, P13611|VCAN	2	36	30	20386	0.0667	0.00127852	**
GO:0004519	endonuclease activity	Molecular Function	P12724|RNASE3, P27695|APEX1	2	36	37	20386	0.0541	0.00194232	**
GO:0007157	heterophilic cell-cell adhesion via plasma membrane cell adhesion molecules	Biological Process	Q04900|CD164, Q92692|NECTIN2	2	36	44	20386	0.0455	0.00273758	**
GO:0006094	gluconeogenesis	Biological Process	P09104|ENO2, P09467|FBP1	2	36	45	20386	0.0444	0.00286174	**
GO:1904724	tertiary granule lumen	Cellular Component	P09668|CTSH, Q8WVQ1|CANT1	2	36	47	20386	0.0426	0.00311788	**
GO:0008236	serine-type peptidase activity	Molecular Function	Q9UHL4|DPP7, O43240|KLK10	2	36	55	20386	0.0364	0.00424535	**
GO:0004197	cysteine-type endopeptidase activity	Molecular Function	P09668|CTSH, Q9GZM7|TINAGL1	2	36	56	20386	0.0357	0.00439772	**
GO:0051216	cartilage development	Biological Process	Q6WN34|CHRDL2, Q9UBU3|GHRL	2	36	57	20386	0.0351	0.0045526	**
GO:0005201	extracellular matrix structural constituent	Molecular Function	P13611|VCAN, Q9GZM7|TINAGL1	2	36	58	20386	0.0345	0.00470997	**
GO:0043627	response to estrogen	Biological Process	Q9UBU3|GHRL, P22466|GAL	2	36	60	20386	0.0333	0.0050322	**
GO:0016525	negative regulation of angiogenesis	Biological Process	Q9UBU3|GHRL, O15123|ANGPT2	2	36	61	20386	0.0328	0.00519704	**
GO:0035690	cellular response to xenobiotic stimulus	Biological Process	P09417|QDPR, P09467|FBP1	2	36	63	20386	0.0317	0.00553409	**
GO:0001503	ossification	Biological Process	Q9BQB4|SOST, Q6WN34|CHRDL2	2	36	73	20386	0.0274	0.00736496	**
GO:0005604	basement membrane	Cellular Component	Q76M96|CCDC80, P51693|APLP1	2	36	73	20386	0.0274	0.00736496	**
GO:0035578	azurophil granule lumen	Cellular Component	P12724|RNASE3, Q9UHL4|DPP7	2	36	81	20386	0.0247	0.00900025	**
GO:0043202	lysosomal lumen	Cellular Component	P31431|SDC4, P13611|VCAN	2	36	87	20386	0.023	0.0103234	*
GO:0009887	animal organ morphogenesis	Biological Process	P46109|CRKL, P51693|APLP1	2	36	87	20386	0.023	0.0103234	*
GO:0005796	Golgi lumen	Cellular Component	P31431|SDC4, P13611|VCAN	2	36	93	20386	0.0215	0.0117274	*
GO:0034774	secretory granule lumen	Cellular Component	P09668|CTSH, Q9UBU3|GHRL	2	36	96	20386	0.0208	0.0124592	*
GO:1904813	ficolin-1-rich granule lumen	Cellular Component	P09668|CTSH, Q8WVQ1|CANT1	2	36	100	20386	0.02	0.0134654	*
GO:0045766	positive regulation of angiogenesis	Biological Process	P09668|CTSH, O15123|ANGPT2	2	36	104	20386	0.0192	0.0145058	*
GO:0043209	myelin sheath	Cellular Component	Q8N1Q1|CA13, P09104|ENO2	2	36	145	20386	0.0138	0.02703	*
GO:0005911	cell-cell junction	Cellular Component	Q9Y5K6|CD2AP, Q92692|NECTIN2	2	36	153	20386	0.0131	0.0298432	*
GO:0044267	cellular protein metabolic process	Biological Process	P09668|CTSH, P13611|VCAN	2	36	179	20386	0.0112	0.039741	*
GO:0030198	extracellular matrix organization	Biological Process	Q76M96|CCDC80, P13611|VCAN	2	36	184	20386	0.0109	0.0417701	*
GO:0007049	cell cycle	Biological Process	P50995|ANXA11, O43240|KLK10	2	36	187	20386	0.0107	0.0430061	*
GO:0001525	angiogenesis	Biological Process	P19971|TYMP, O15123|ANGPT2	2	36	213	20386	0.0094	0.0542743	ns
GO:0005768	endosome	Cellular Component	P46109|CRKL, Q04900|CD164	2	36	219	20386	0.0091	0.0570095	ns
GO:0043005	neuron projection	Cellular Component	O00161|SNAP23, P09417|QDPR	2	36	221	20386	0.009	0.0579319	ns
GO:0050900	leukocyte migration	Biological Process	P31431|SDC4, O15123|ANGPT2	2	36	257	20386	0.0078	0.0753924	ns
GO:0007399	nervous system development	Biological Process	P51693|APLP1, P22466|GAL	2	36	264	20386	0.0076	0.0789637	ns
GO:0050776	regulation of immune response	Biological Process	Q9NQX5|NPDC1, Q92692|NECTIN2	2	36	273	20386	0.0073	0.0836329	ns
GO:0043687	post-translational protein modification	Biological Process	Q8NBJ7|SUMF2, P13611|VCAN	2	36	306	20386	0.0065	0.101443	ns
GO:0051301	cell division	Biological Process	Q9Y5K6|CD2AP, P50995|ANXA11	2	36	313	20386	0.0064	0.10535	ns
GO:0004252	serine-type endopeptidase activity	Molecular Function	P09668|CTSH, O43240|KLK10	2	36	314	20386	0.0064	0.105911	ns
GO:0042493	response to xenobiotic stimulus	Biological Process	P27695|APEX1, P22466|GAL	2	36	315	20386	0.0063	0.106474	ns
GO:0030154	cell differentiation	Biological Process	Q6WN34|CHRDL2, P19971|TYMP	2	36	406	20386	0.0049	0.16061	ns
GO:0043066	negative regulation of apoptotic process	Biological Process	P09668|CTSH, Q9UBU3|GHRL	2	36	426	20386	0.0047	0.173132	ns
GO:0008284	positive regulation of cell population proliferation	Biological Process	P46109|CRKL, P09668|CTSH	2	36	447	20386	0.0045	0.186455	ns
GO:0006955	immune response	Biological Process	Q04900|CD164, Q9GZM7|TINAGL1	2	36	513	20386	0.0039	0.22918	ns
GO:0009986	cell surface	Cellular Component	P31431|SDC4, Q92692|NECTIN2	2	36	528	20386	0.0038	0.239013	ns
GO:0055114	obsolete oxidation-reduction process	Biological Process	P27695|APEX1, P09417|QDPR	2	36	576	20386	0.0035	0.270619	ns
GO:0042803	protein homodimerization activity	Molecular Function	P09417|QDPR, Q92692|NECTIN2	2	36	700	20386	0.0029	0.351924	ns
GO:0005730	nucleolus	Cellular Component	P27695|APEX1, Q9Y5K6|CD2AP	2	36	808	20386	0.0025	0.420472	ns
GO:0007186	G protein-coupled receptor signaling pathway	Biological Process	Q9UBU3|GHRL, P22466|GAL	2	36	1125	20386	0.0018	0.598232	ns
GO:0005739	mitochondrion	Cellular Component	P27695|APEX1, P09417|QDPR	2	36	1214	20386	0.0016	0.640588	ns
GO:0016020	membrane	Cellular Component	P50995|ANXA11, P13611|VCAN	2	36	1792	20386	0.0011	0.837419	ns
GO:0005634	nucleus	Cellular Component	P27695|APEX1, O15123|ANGPT2	2	36	4838	20386	0.0004	0.999296	ns
GO:0002764	immune response-regulating signaling pathway	Biological Process	P09668|CTSH	1	36	1	20386	1	0.00176592	**
GO:0010813	neuropeptide catabolic process	Biological Process	P09668|CTSH	1	36	1	20386	1	0.00176592	**
GO:0030108	HLA-A specific activating MHC class I receptor activity	Molecular Function	P09668|CTSH	1	36	1	20386	1	0.00176592	**
GO:0060448	dichotomous subdivision of terminal units involved in lung branching	Biological Process	P09668|CTSH	1	36	1	20386	1	0.00176592	**
GO:0031768	ghrelin receptor binding	Molecular Function	Q9UBU3|GHRL	1	36	1	20386	1	0.00176592	**
GO:0040013	negative regulation of locomotion	Biological Process	Q9UBU3|GHRL	1	36	1	20386	1	0.00176592	**
GO:0043400	cortisol secretion	Biological Process	Q9UBU3|GHRL	1	36	1	20386	1	0.00176592	**
GO:0031695	alpha-2B adrenergic receptor binding	Molecular Function	P51693|APLP1	1	36	1	20386	1	0.00176592	**
GO:0031696	alpha-2C adrenergic receptor binding	Molecular Function	P51693|APLP1	1	36	1	20386	1	0.00176592	**
GO:0004155	6,7-dihydropteridine reductase activity	Molecular Function	P09417|QDPR	1	36	1	20386	1	0.00176592	**
GO:0051066	dihydrobiopterin metabolic process	Biological Process	P09417|QDPR	1	36	1	20386	1	0.00176592	**
GO:0009032	thymidine phosphorylase activity	Molecular Function	P19971|TYMP	1	36	1	20386	1	0.00176592	**
GO:0016154	pyrimidine-nucleoside phosphorylase activity	Molecular Function	P19971|TYMP	1	36	1	20386	1	0.00176592	**
GO:0048259	regulation of receptor-mediated endocytosis	Biological Process	Q9Y5K6|CD2AP	1	36	1	20386	1	0.00176592	**
GO:0031764	type 1 galanin receptor binding	Molecular Function	P22466|GAL	1	36	1	20386	1	0.00176592	**
GO:1902891	negative regulation of root hair elongation	Biological Process	P22466|GAL	1	36	1	20386	1	0.00176592	**
GO:0032990	cell part morphogenesis	Biological Process	Q92692|NECTIN2	1	36	1	20386	1	0.00176592	**
GO:0046814	coreceptor-mediated virion attachment to host cell	Biological Process	Q92692|NECTIN2	1	36	1	20386	1	0.00176592	**
GO:0050928	negative regulation of positive chemotaxis	Biological Process	O15123|ANGPT2	1	36	1	20386	1	0.00176592	**
GO:2000054	negative regulation of Wnt signaling pathway involved in dorsal/ventral axis specification	Biological Process	Q9BQB4|SOST	1	36	2	20386	0.5	0.0035288	**
GO:0003951	NAD+ kinase activity	Molecular Function	O95544|NADK	1	36	2	20386	0.5	0.0035288	**
GO:0018479	benzaldehyde dehydrogenase (NAD+) activity	Molecular Function	P00352|ALDH1A1	1	36	2	20386	0.5	0.0035288	**
GO:0002553	histamine secretion by mast cell	Biological Process	O00161|SNAP23	1	36	2	20386	0.5	0.0035288	**
GO:0006286	base-excision repair, base-free sugar-phosphate removal	Biological Process	P27695|APEX1	1	36	2	20386	0.5	0.0035288	**
GO:0008309	double-stranded DNA exodeoxyribonuclease activity	Molecular Function	P27695|APEX1	1	36	2	20386	0.5	0.0035288	**
GO:0008311	double-stranded DNA 3'-5' exodeoxyribonuclease activity	Molecular Function	P27695|APEX1	1	36	2	20386	0.5	0.0035288	**
GO:0016890	site-specific endodeoxyribonuclease activity, specific for altered base	Molecular Function	P27695|APEX1	1	36	2	20386	0.5	0.0035288	**
GO:0016608	growth hormone-releasing hormone activity	Molecular Function	Q9UBU3|GHRL	1	36	2	20386	0.5	0.0035288	**
GO:0071874	cellular response to norepinephrine stimulus	Biological Process	P51693|APLP1	1	36	2	20386	0.5	0.0035288	**
GO:0004382	guanosine-diphosphatase activity	Molecular Function	Q8WVQ1|CANT1	1	36	2	20386	0.5	0.0035288	**
GO:0070404	NADH binding	Molecular Function	P09417|QDPR	1	36	2	20386	0.5	0.0035288	**
GO:0042132	fructose 1,6-bisphosphate 1-phosphatase activity	Molecular Function	P09467|FBP1	1	36	2	20386	0.5	0.0035288	**
GO:0004645	1,4-alpha-oligoglucan phosphorylase activity	Molecular Function	P19971|TYMP	1	36	2	20386	0.5	0.0035288	**
GO:0016763	pentosyltransferase activity	Molecular Function	P19971|TYMP	1	36	2	20386	0.5	0.0035288	**
GO:0005172	vascular endothelial growth factor receptor binding	Molecular Function	Q9Y5K6|CD2AP	1	36	2	20386	0.5	0.0035288	**
GO:0031765	type 2 galanin receptor binding	Molecular Function	P22466|GAL	1	36	2	20386	0.5	0.0035288	**
GO:0031766	type 3 galanin receptor binding	Molecular Function	P22466|GAL	1	36	2	20386	0.5	0.0035288	**
GO:0031943	regulation of glucocorticoid metabolic process	Biological Process	P22466|GAL	1	36	2	20386	0.5	0.0035288	**
GO:1902608	positive regulation of large conductance calcium-activated potassium channel activity	Biological Process	P22466|GAL	1	36	2	20386	0.5	0.0035288	**
GO:0030382	sperm mitochondrion organization	Biological Process	Q92692|NECTIN2	1	36	2	20386	0.5	0.0035288	**
GO:0033005	positive regulation of mast cell activation	Biological Process	Q92692|NECTIN2	1	36	2	20386	0.5	0.0035288	**
GO:0051654	establishment of mitochondrion localization	Biological Process	Q92692|NECTIN2	1	36	2	20386	0.5	0.0035288	**
GO:0006741	NADP biosynthetic process	Biological Process	O95544|NADK	1	36	3	20386	0.3333	0.00528866	**
GO:0032095	regulation of response to food	Biological Process	Q9UBU3|GHRL	1	36	3	20386	0.3333	0.00528866	**
GO:0042322	negative regulation of circadian sleep/wake cycle, REM sleep	Biological Process	Q9UBU3|GHRL	1	36	3	20386	0.3333	0.00528866	**
GO:0060399	positive regulation of growth hormone receptor signaling pathway	Biological Process	Q9UBU3|GHRL	1	36	3	20386	0.3333	0.00528866	**
GO:0032911	negative regulation of transforming growth factor beta1 production	Biological Process	Q9Y5K6|CD2AP	1	36	3	20386	0.3333	0.00528866	**
GO:0051795	positive regulation of timing of catagen	Biological Process	P22466|GAL	1	36	3	20386	0.3333	0.00528866	**
GO:0002891	positive regulation of immunoglobulin mediated immune response	Biological Process	Q92692|NECTIN2	1	36	3	20386	0.3333	0.00528866	**
GO:0044406	adhesion of symbiont to host	Biological Process	Q92692|NECTIN2	1	36	3	20386	0.3333	0.00528866	**
GO:0060370	susceptibility to T cell mediated cytotoxicity	Biological Process	Q92692|NECTIN2	1	36	3	20386	0.3333	0.00528866	**
GO:0048014	Tie signaling pathway	Biological Process	O15123|ANGPT2	1	36	3	20386	0.3333	0.00528866	**
GO:0072012	glomerulus vasculature development	Biological Process	O15123|ANGPT2	1	36	3	20386	0.3333	0.00528866	**
GO:0070053	thrombospondin receptor activity	Molecular Function	P31431|SDC4	1	36	4	20386	0.25	0.0070455	**
GO:1903553	positive regulation of extracellular exosome assembly	Biological Process	P31431|SDC4	1	36	4	20386	0.25	0.0070455	**
GO:0032100	positive regulation of appetite	Biological Process	Q9UBU3|GHRL	1	36	4	20386	0.25	0.0070455	**
GO:0000015	phosphopyruvate hydratase complex	Cellular Component	P09104|ENO2	1	36	4	20386	0.25	0.0070455	**
GO:0004634	phosphopyruvate hydratase activity	Molecular Function	P09104|ENO2	1	36	4	20386	0.25	0.0070455	**
GO:0045134	uridine-diphosphatase activity	Molecular Function	Q8WVQ1|CANT1	1	36	4	20386	0.25	0.0070455	**
GO:0004966	galanin receptor activity	Molecular Function	P22466|GAL	1	36	4	20386	0.25	0.0070455	**
GO:0050672	negative regulation of lymphocyte proliferation	Biological Process	P22466|GAL	1	36	4	20386	0.25	0.0070455	**
GO:0042271	susceptibility to natural killer cell mediated cytotoxicity	Biological Process	Q92692|NECTIN2	1	36	4	20386	0.25	0.0070455	**
GO:0046596	regulation of viral entry into host cell	Biological Process	Q92692|NECTIN2	1	36	4	20386	0.25	0.0070455	**
GO:0005497	androgen binding	Molecular Function	P00352|ALDH1A1	1	36	5	20386	0.2	0.00879932	**
GO:0061624	fructose catabolic process to hydroxyacetone phosphate and glyceraldehyde-3-phosphate	Biological Process	P00352|ALDH1A1	1	36	5	20386	0.2	0.00879932	**
GO:0004528	phosphodiesterase I activity	Molecular Function	P27695|APEX1	1	36	5	20386	0.2	0.00879932	**
GO:0004844	uracil DNA N-glycosylase activity	Molecular Function	P27695|APEX1	1	36	5	20386	0.2	0.00879932	**
GO:0010815	bradykinin catabolic process	Biological Process	P09668|CTSH	1	36	5	20386	0.2	0.00879932	**
GO:0070324	thyroid hormone binding	Molecular Function	P09668|CTSH	1	36	5	20386	0.2	0.00879932	**
GO:0097208	alveolar lamellar body	Cellular Component	P09668|CTSH	1	36	5	20386	0.2	0.00879932	**
GO:0042536	negative regulation of tumor necrosis factor production	Biological Process	Q9UBU3|GHRL	1	36	5	20386	0.2	0.00879932	**
GO:0045409	negative regulation of interleukin-6 production	Biological Process	Q9UBU3|GHRL	1	36	5	20386	0.2	0.00879932	**
GO:0031694	alpha-2A adrenergic receptor binding	Molecular Function	P51693|APLP1	1	36	5	20386	0.2	0.00879932	**
GO:0046914	transition metal ion binding	Molecular Function	P51693|APLP1	1	36	5	20386	0.2	0.00879932	**
GO:0010044	response to aluminum ion	Biological Process	P09417|QDPR	1	36	5	20386	0.2	0.00879932	**
GO:0097486	multivesicular body lumen	Cellular Component	P09668|CTSH	1	36	6	20386	0.1667	0.0105501	*
GO:0051461	positive regulation of corticotropin secretion	Biological Process	Q9UBU3|GHRL	1	36	6	20386	0.1667	0.0105501	*
GO:0006206	pyrimidine nucleobase metabolic process	Biological Process	P19971|TYMP	1	36	6	20386	0.1667	0.0105501	*
GO:0090501	RNA phosphodiester bond hydrolysis	Biological Process	P12724|RNASE3	1	36	7	20386	0.1429	0.0122979	*
GO:0001758	retinal dehydrogenase activity	Molecular Function	P00352|ALDH1A1	1	36	7	20386	0.1429	0.0122979	*
GO:0060017	parathyroid gland development	Biological Process	P46109|CRKL	1	36	7	20386	0.1429	0.0122979	*
GO:0016082	synaptic vesicle priming	Biological Process	O00161|SNAP23	1	36	7	20386	0.1429	0.0122979	*
GO:0001913	T cell mediated cytotoxicity	Biological Process	P09668|CTSH	1	36	7	20386	0.1429	0.0122979	*
GO:0001696	gastric acid secretion	Biological Process	Q9UBU3|GHRL	1	36	7	20386	0.1429	0.0122979	*
GO:0030252	growth hormone secretion	Biological Process	Q9UBU3|GHRL	1	36	7	20386	0.1429	0.0122979	*
GO:0046010	positive regulation of circadian sleep/wake cycle, non-REM sleep	Biological Process	Q9UBU3|GHRL	1	36	7	20386	0.1429	0.0122979	*
GO:0006729	tetrahydrobiopterin biosynthetic process	Biological Process	P09417|QDPR	1	36	7	20386	0.1429	0.0122979	*
GO:0006002	fructose 6-phosphate metabolic process	Biological Process	P09467|FBP1	1	36	7	20386	0.1429	0.0122979	*
GO:0048029	monosaccharide binding	Molecular Function	P09467|FBP1	1	36	7	20386	0.1429	0.0122979	*
GO:0071286	cellular response to magnesium ion	Biological Process	P09467|FBP1	1	36	7	20386	0.1429	0.0122979	*
GO:0019064	fusion of virus membrane with host plasma membrane	Biological Process	Q92692|NECTIN2	1	36	7	20386	0.1429	0.0122979	*
GO:0044782	cilium organization	Biological Process	Q92692|NECTIN2	1	36	7	20386	0.1429	0.0122979	*
GO:0006903	vesicle targeting	Biological Process	O00161|SNAP23	1	36	8	20386	0.125	0.0140427	*
GO:0003691	double-stranded telomeric DNA binding	Molecular Function	P27695|APEX1	1	36	8	20386	0.125	0.0140427	*
GO:0008081	phosphoric diester hydrolase activity	Molecular Function	P27695|APEX1	1	36	8	20386	0.125	0.0140427	*
GO:0080111	DNA demethylation	Biological Process	P27695|APEX1	1	36	8	20386	0.125	0.0140427	*
GO:0032691	negative regulation of interleukin-1 beta production	Biological Process	Q9UBU3|GHRL	1	36	8	20386	0.125	0.0140427	*
GO:0009414	response to water deprivation	Biological Process	Q86VZ4|LRP11	1	36	8	20386	0.125	0.0140427	*
GO:0006111	regulation of gluconeogenesis	Biological Process	P09467|FBP1	1	36	8	20386	0.125	0.0140427	*
GO:0008429	phosphatidylethanolamine binding	Molecular Function	P50995|ANXA11	1	36	8	20386	0.125	0.0140427	*
GO:0010737	protein kinase A signaling	Biological Process	P22466|GAL	1	36	8	20386	0.125	0.0140427	*
GO:0002860	positive regulation of natural killer cell mediated cytotoxicity directed against tumor cell target	Biological Process	Q92692|NECTIN2	1	36	8	20386	0.125	0.0140427	*
GO:0007289	spermatid nucleus differentiation	Biological Process	Q92692|NECTIN2	1	36	8	20386	0.125	0.0140427	*
GO:0010762	regulation of fibroblast migration	Biological Process	P31431|SDC4	1	36	9	20386	0.1111	0.0157845	*
GO:0071374	cellular response to parathyroid hormone stimulus	Biological Process	Q9BQB4|SOST	1	36	9	20386	0.1111	0.0157845	*
GO:0006081	cellular aldehyde metabolic process	Biological Process	P00352|ALDH1A1	1	36	9	20386	0.1111	0.0157845	*
GO:0031638	zymogen activation	Biological Process	P09668|CTSH	1	36	9	20386	0.1111	0.0157845	*
GO:0043129	surfactant homeostasis	Biological Process	P09668|CTSH	1	36	9	20386	0.1111	0.0157845	*
GO:0008154	actin polymerization or depolymerization	Biological Process	Q9UBU3|GHRL	1	36	9	20386	0.1111	0.0157845	*
GO:0030296	protein tyrosine kinase activator activity	Molecular Function	Q9UBU3|GHRL	1	36	9	20386	0.1111	0.0157845	*
GO:0060124	positive regulation of growth hormone secretion	Biological Process	Q9UBU3|GHRL	1	36	9	20386	0.1111	0.0157845	*
GO:0033555	multicellular organismal response to stress	Biological Process	Q86VZ4|LRP11	1	36	9	20386	0.1111	0.0157845	*
GO:0006000	fructose metabolic process	Biological Process	P09467|FBP1	1	36	9	20386	0.1111	0.0157845	*
GO:0016208	AMP binding	Molecular Function	P09467|FBP1	1	36	9	20386	0.1111	0.0157845	*
GO:0006220	pyrimidine nucleotide metabolic process	Biological Process	P19971|TYMP	1	36	9	20386	0.1111	0.0157845	*
GO:0006930	substrate-dependent cell migration, cell extension	Biological Process	Q9Y5K6|CD2AP	1	36	9	20386	0.1111	0.0157845	*
GO:0005915	zonula adherens	Cellular Component	Q92692|NECTIN2	1	36	9	20386	0.1111	0.0157845	*
GO:0003906	DNA-(apurinic or apyrimidinic site) endonuclease activity	Molecular Function	P27695|APEX1	1	36	10	20386	0.1	0.0175233	*
GO:0033619	membrane protein proteolysis	Biological Process	P09668|CTSH	1	36	10	20386	0.1	0.0175233	*
GO:0008343	adult feeding behavior	Biological Process	Q9UBU3|GHRL	1	36	10	20386	0.1	0.0175233	*
GO:0006559	L-phenylalanine catabolic process	Biological Process	P09417|QDPR	1	36	10	20386	0.1	0.0175233	*
GO:0033762	response to glucagon	Biological Process	P09417|QDPR	1	36	10	20386	0.1	0.0175233	*
GO:0046135	pyrimidine nucleoside catabolic process	Biological Process	P19971|TYMP	1	36	11	20386	0.0909	0.0192592	*
GO:0043537	negative regulation of blood vessel endothelial cell migration	Biological Process	O15123|ANGPT2	1	36	11	20386	0.0909	0.0192592	*
GO:0060122	inner ear receptor cell stereocilium organization	Biological Process	P31431|SDC4	1	36	12	20386	0.0833	0.020992	*
GO:0002227	innate immune response in mucosa	Biological Process	P12724|RNASE3	1	36	12	20386	0.0833	0.020992	*
GO:0006069	ethanol oxidation	Biological Process	P00352|ALDH1A1	1	36	12	20386	0.0833	0.020992	*
GO:0031629	synaptic vesicle fusion to presynaptic active zone membrane	Biological Process	O00161|SNAP23	1	36	12	20386	0.0833	0.020992	*
GO:0006518	peptide metabolic process	Biological Process	P52888|THOP1	1	36	12	20386	0.0833	0.020992	*
GO:0030166	proteoglycan biosynthetic process	Biological Process	Q8WVQ1|CANT1	1	36	12	20386	0.0833	0.020992	*
GO:0045820	negative regulation of glycolytic process	Biological Process	P09467|FBP1	1	36	12	20386	0.0833	0.020992	*
GO:0043097	pyrimidine nucleoside salvage	Biological Process	P19971|TYMP	1	36	12	20386	0.0833	0.020992	*
GO:0008347	glial cell migration	Biological Process	P13611|VCAN	1	36	12	20386	0.0833	0.020992	*
GO:0030208	dermatan sulfate biosynthetic process	Biological Process	P13611|VCAN	1	36	12	20386	0.0833	0.020992	*
GO:0014912	negative regulation of smooth muscle cell migration	Biological Process	P27695|APEX1	1	36	13	20386	0.0769	0.0227219	*
GO:0010952	positive regulation of peptidase activity	Biological Process	P09668|CTSH	1	36	13	20386	0.0769	0.0227219	*
GO:0097067	cellular response to thyroid hormone stimulus	Biological Process	P09668|CTSH	1	36	13	20386	0.0769	0.0227219	*
GO:0008239	dipeptidyl-peptidase activity	Molecular Function	Q9UHL4|DPP7	1	36	13	20386	0.0769	0.0227219	*
GO:0070402	NADPH binding	Molecular Function	P09417|QDPR	1	36	13	20386	0.0769	0.0227219	*
GO:0000002	mitochondrial genome maintenance	Biological Process	P19971|TYMP	1	36	13	20386	0.0769	0.0227219	*
GO:0005161	platelet-derived growth factor receptor binding	Molecular Function	P19971|TYMP	1	36	13	20386	0.0769	0.0227219	*
GO:0044548	S100 protein binding	Molecular Function	P50995|ANXA11	1	36	13	20386	0.0769	0.0227219	*
GO:0001675	acrosome assembly	Biological Process	Q92692|NECTIN2	1	36	13	20386	0.0769	0.0227219	*
GO:0031333	negative regulation of protein-containing complex assembly	Biological Process	Q9BQB4|SOST	1	36	14	20386	0.0714	0.0244488	*
GO:0005614	interstitial matrix	Cellular Component	Q76M96|CCDC80	1	36	14	20386	0.0714	0.0244488	*
GO:0004185	serine-type carboxypeptidase activity	Molecular Function	Q9UHL4|DPP7	1	36	14	20386	0.0714	0.0244488	*
GO:0023026	MHC class II protein complex binding	Molecular Function	P50995|ANXA11	1	36	14	20386	0.0714	0.0244488	*
GO:0031089	platelet dense granule lumen	Cellular Component	Q92520|FAM3C	1	36	14	20386	0.0714	0.0244488	*
GO:0030207	chondroitin sulfate catabolic process	Biological Process	P13611|VCAN	1	36	14	20386	0.0714	0.0244488	*
GO:0030247	polysaccharide binding	Molecular Function	Q9GZM7|TINAGL1	1	36	14	20386	0.0714	0.0244488	*
GO:1903543	positive regulation of exosomal secretion	Biological Process	P31431|SDC4	1	36	15	20386	0.0667	0.0261727	*
GO:0004089	carbonate dehydratase activity	Molecular Function	Q8N1Q1|CA13	1	36	15	20386	0.0667	0.0261727	*
GO:0010812	negative regulation of cell-substrate adhesion	Biological Process	O15123|ANGPT2	1	36	15	20386	0.0667	0.0261727	*
GO:0030279	negative regulation of ossification	Biological Process	Q9BQB4|SOST	1	36	16	20386	0.0625	0.0278937	*
GO:0019674	NAD metabolic process	Biological Process	O95544|NADK	1	36	16	20386	0.0625	0.0278937	*
GO:0010288	response to lead ion	Biological Process	P09417|QDPR	1	36	16	20386	0.0625	0.0278937	*
GO:0004029	aldehyde dehydrogenase (NAD+) activity	Molecular Function	P00352|ALDH1A1	1	36	17	20386	0.0588	0.0296117	*
GO:0006892	post-Golgi vesicle-mediated transport	Biological Process	O00161|SNAP23	1	36	17	20386	0.0588	0.0296117	*
GO:0004523	RNA-DNA hybrid ribonuclease activity	Molecular Function	P27695|APEX1	1	36	17	20386	0.0588	0.0296117	*
GO:1900087	positive regulation of G1/S transition of mitotic cell cycle	Biological Process	P27695|APEX1	1	36	17	20386	0.0588	0.0296117	*
GO:0008656	cysteine-type endopeptidase activator activity involved in apoptotic process	Molecular Function	P09668|CTSH	1	36	17	20386	0.0588	0.0296117	*
GO:2000249	regulation of actin cytoskeleton reorganization	Biological Process	Q9Y5K6|CD2AP	1	36	17	20386	0.0588	0.0296117	*
GO:0045954	positive regulation of natural killer cell mediated cytotoxicity	Biological Process	Q92692|NECTIN2	1	36	17	20386	0.0588	0.0296117	*
GO:0051894	positive regulation of focal adhesion assembly	Biological Process	P31431|SDC4	1	36	18	20386	0.0556	0.0313267	*
GO:0004540	ribonuclease activity	Molecular Function	P12724|RNASE3	1	36	18	20386	0.0556	0.0313267	*
GO:0006401	RNA catabolic process	Biological Process	P12724|RNASE3	1	36	18	20386	0.0556	0.0313267	*
GO:0004520	endodeoxyribonuclease activity	Molecular Function	P27695|APEX1	1	36	18	20386	0.0556	0.0313267	*
GO:0008408	3'-5' exonuclease activity	Molecular Function	P27695|APEX1	1	36	18	20386	0.0556	0.0313267	*
GO:1900182	positive regulation of protein localization to nucleus	Biological Process	Q9Y5K6|CD2AP	1	36	18	20386	0.0556	0.0313267	*
GO:0005539	glycosaminoglycan binding	Molecular Function	P13611|VCAN	1	36	18	20386	0.0556	0.0313267	*
GO:0043034	costamere	Cellular Component	P31431|SDC4	1	36	19	20386	0.0526	0.0330388	*
GO:0042629	mast cell granule	Cellular Component	O00161|SNAP23	1	36	19	20386	0.0526	0.0330388	*
GO:0071375	cellular response to peptide hormone stimulus	Biological Process	P27695|APEX1	1	36	20	20386	0.05	0.034748	*
GO:0031941	filamentous actin	Cellular Component	Q9Y5K6|CD2AP	1	36	20	20386	0.05	0.034748	*
GO:0070371	ERK1 and ERK2 cascade	Biological Process	P09668|CTSH	1	36	21	20386	0.0476	0.0364542	*
GO:2001235	positive regulation of apoptotic signaling pathway	Biological Process	P09668|CTSH	1	36	22	20386	0.0455	0.0381575	*
GO:0046697	decidualization	Biological Process	Q9UBU3|GHRL	1	36	22	20386	0.0455	0.0381575	*
GO:0098794	postsynapse	Cellular Component	Q9UBU3|GHRL	1	36	22	20386	0.0455	0.0381575	*
GO:0005540	hyaluronic acid binding	Molecular Function	P13611|VCAN	1	36	22	20386	0.0455	0.0381575	*
GO:0009755	hormone-mediated signaling pathway	Biological Process	Q9UBU3|GHRL	1	36	23	20386	0.0435	0.0398579	*
GO:0046580	negative regulation of Ras protein signal transduction	Biological Process	P09467|FBP1	1	36	23	20386	0.0435	0.0398579	*
GO:0043236	laminin binding	Molecular Function	Q9GZM7|TINAGL1	1	36	24	20386	0.0417	0.0415553	*
GO:0006027	glycosaminoglycan catabolic process	Biological Process	P31431|SDC4	1	36	25	20386	0.04	0.0432499	*
GO:0046034	ATP metabolic process	Biological Process	O95544|NADK	1	36	25	20386	0.04	0.0432499	*
GO:0001656	metanephros development	Biological Process	P09668|CTSH	1	36	25	20386	0.04	0.0432499	*
GO:0004177	aminopeptidase activity	Molecular Function	P09668|CTSH	1	36	25	20386	0.04	0.0432499	*
GO:0061098	positive regulation of protein tyrosine kinase activity	Biological Process	Q9UBU3|GHRL	1	36	25	20386	0.04	0.0432499	*
GO:0030206	chondroitin sulfate biosynthetic process	Biological Process	P13611|VCAN	1	36	25	20386	0.04	0.0432499	*
GO:0060135	maternal process involved in female pregnancy	Biological Process	O15123|ANGPT2	1	36	25	20386	0.04	0.0432499	*
GO:0045739	positive regulation of DNA repair	Biological Process	P27695|APEX1	1	36	26	20386	0.0385	0.0449415	*
GO:0060079	excitatory postsynaptic potential	Biological Process	Q9UBU3|GHRL	1	36	27	20386	0.037	0.0466302	*
GO:0006520	cellular amino acid metabolic process	Biological Process	P09417|QDPR	1	36	27	20386	0.037	0.0466302	*
GO:0016050	vesicle organization	Biological Process	Q9Y5K6|CD2AP	1	36	27	20386	0.037	0.0466302	*
GO:0005184	neuropeptide hormone activity	Molecular Function	P22466|GAL	1	36	27	20386	0.037	0.0466302	*
GO:0016358	dendrite development	Biological Process	Q9UBU3|GHRL	1	36	28	20386	0.0357	0.048316	*
GO:0061621	canonical glycolysis	Biological Process	P09104|ENO2	1	36	28	20386	0.0357	0.048316	*
GO:0015026	coreceptor activity	Molecular Function	Q92692|NECTIN2	1	36	28	20386	0.0357	0.048316	*
GO:0042572	retinol metabolic process	Biological Process	P00352|ALDH1A1	1	36	29	20386	0.0345	0.0499989	*
GO:0061025	membrane fusion	Biological Process	O00161|SNAP23	1	36	29	20386	0.0345	0.0499989	*
GO:0051059	NF-kappaB binding	Molecular Function	P27695|APEX1	1	36	29	20386	0.0345	0.0499989	*
GO:0001937	negative regulation of endothelial cell proliferation	Biological Process	Q9UBU3|GHRL	1	36	29	20386	0.0345	0.0499989	*
GO:0040018	positive regulation of multicellular organism growth	Biological Process	Q9UBU3|GHRL	1	36	29	20386	0.0345	0.0499989	*
GO:0006730	one-carbon metabolic process	Biological Process	Q8N1Q1|CA13	1	36	30	20386	0.0333	0.0516789	ns
GO:0000723	telomere maintenance	Biological Process	P27695|APEX1	1	36	30	20386	0.0333	0.0516789	ns
GO:0008234	cysteine-type peptidase activity	Molecular Function	P09668|CTSH	1	36	30	20386	0.0333	0.0516789	ns
GO:0045296	cadherin binding	Molecular Function	Q9Y5K6|CD2AP	1	36	30	20386	0.0333	0.0516789	ns
GO:0007281	germ cell development	Biological Process	O15123|ANGPT2	1	36	30	20386	0.0333	0.0516789	ns
GO:0019731	antibacterial humoral response	Biological Process	P12724|RNASE3	1	36	31	20386	0.0323	0.0533561	ns
GO:0010634	positive regulation of epithelial cell migration	Biological Process	P09668|CTSH	1	36	32	20386	0.0312	0.0550303	ns
GO:0030073	insulin secretion	Biological Process	P22466|GAL	1	36	32	20386	0.0312	0.0550303	ns
GO:0009314	response to radiation	Biological Process	O15123|ANGPT2	1	36	32	20386	0.0312	0.0550303	ns
GO:0001568	blood vessel development	Biological Process	P46109|CRKL	1	36	33	20386	0.0303	0.0567017	ns
GO:0006284	base-excision repair	Biological Process	P27695|APEX1	1	36	33	20386	0.0303	0.0567017	ns
GO:0019882	antigen processing and presentation	Biological Process	P09668|CTSH	1	36	33	20386	0.0303	0.0567017	ns
GO:0046676	negative regulation of insulin secretion	Biological Process	Q9UBU3|GHRL	1	36	33	20386	0.0303	0.0567017	ns
GO:0001917	photoreceptor inner segment	Cellular Component	P09104|ENO2	1	36	33	20386	0.0303	0.0567017	ns
GO:0031648	protein destabilization	Biological Process	P09668|CTSH	1	36	34	20386	0.0294	0.0583701	ns
GO:0051219	phosphoprotein binding	Molecular Function	Q86VZ4|LRP11	1	36	34	20386	0.0294	0.0583701	ns
GO:0009409	response to cold	Biological Process	Q86VZ4|LRP11	1	36	35	20386	0.0286	0.0600358	ns
GO:0009566	fertilization	Biological Process	Q92692|NECTIN2	1	36	35	20386	0.0286	0.0600358	ns
GO:0010811	positive regulation of cell-substrate adhesion	Biological Process	Q76M96|CCDC80	1	36	36	20386	0.0278	0.0616985	ns
GO:0009725	response to hormone	Biological Process	Q9UBU3|GHRL	1	36	36	20386	0.0278	0.0616985	ns
GO:0032024	positive regulation of insulin secretion	Biological Process	Q9UBU3|GHRL	1	36	36	20386	0.0278	0.0616985	ns
GO:0034332	adherens junction organization	Biological Process	Q92692|NECTIN2	1	36	36	20386	0.0278	0.0616985	ns
GO:0001657	ureteric bud development	Biological Process	P31431|SDC4	1	36	37	20386	0.027	0.0633584	ns
GO:0005484	SNAP receptor activity	Molecular Function	O00161|SNAP23	1	36	37	20386	0.027	0.0633584	ns
GO:0007162	negative regulation of cell adhesion	Biological Process	Q04900|CD164	1	36	37	20386	0.027	0.0633584	ns
GO:0042594	response to starvation	Biological Process	Q86VZ4|LRP11	1	36	37	20386	0.027	0.0633584	ns
GO:0045335	phagocytic vesicle	Cellular Component	P50995|ANXA11	1	36	37	20386	0.027	0.0633584	ns
GO:0007631	feeding behavior	Biological Process	P22466|GAL	1	36	37	20386	0.027	0.0633584	ns
GO:0019933	cAMP-mediated signaling	Biological Process	P22466|GAL	1	36	37	20386	0.027	0.0633584	ns
GO:0005840	ribosome	Cellular Component	P27695|APEX1	1	36	38	20386	0.0263	0.0650155	ns
GO:0006909	phagocytosis	Biological Process	P50995|ANXA11	1	36	39	20386	0.0256	0.0666696	ns
GO:0006024	glycosaminoglycan biosynthetic process	Biological Process	P31431|SDC4	1	36	40	20386	0.025	0.068321	ns
GO:0051496	positive regulation of stress fiber assembly	Biological Process	P31431|SDC4	1	36	40	20386	0.025	0.068321	ns
GO:0030971	receptor tyrosine kinase binding	Molecular Function	O15123|ANGPT2	1	36	40	20386	0.025	0.068321	ns
GO:0030514	negative regulation of BMP signaling pathway	Biological Process	Q9BQB4|SOST	1	36	41	20386	0.0244	0.0699695	ns
GO:0005913	adherens junction	Cellular Component	Q92692|NECTIN2	1	36	42	20386	0.0238	0.0716152	ns
GO:0015701	bicarbonate transport	Biological Process	Q8N1Q1|CA13	1	36	43	20386	0.0233	0.073258	ns
GO:1903507	negative regulation of nucleic acid-templated transcription	Biological Process	P27695|APEX1	1	36	43	20386	0.0233	0.073258	ns
GO:0045860	positive regulation of protein kinase activity	Biological Process	P31431|SDC4	1	36	44	20386	0.0227	0.074898	ns
GO:0000186	obsolete activation of MAPKK activity	Biological Process	P46109|CRKL	1	36	45	20386	0.0222	0.0765352	ns
GO:0007254	JNK cascade	Biological Process	P46109|CRKL	1	36	45	20386	0.0222	0.0765352	ns
GO:0007193	adenylate cyclase-inhibiting G protein-coupled receptor signaling pathway	Biological Process	P51693|APLP1	1	36	45	20386	0.0222	0.0765352	ns
GO:0048538	thymus development	Biological Process	P46109|CRKL	1	36	47	20386	0.0213	0.0798011	ns
GO:0005044	scavenger receptor activity	Molecular Function	Q9GZM7|TINAGL1	1	36	47	20386	0.0213	0.0798011	ns
GO:0071320	cellular response to cAMP	Biological Process	P27695|APEX1	1	36	48	20386	0.0208	0.0814299	ns
GO:0032526	response to retinoic acid	Biological Process	P09668|CTSH	1	36	48	20386	0.0208	0.0814299	ns
GO:0014823	response to activity	Biological Process	O15123|ANGPT2	1	36	48	20386	0.0208	0.0814299	ns
GO:0031201	SNARE complex	Cellular Component	O00161|SNAP23	1	36	49	20386	0.0204	0.0830558	ns
GO:0030097	hemopoiesis	Biological Process	Q04900|CD164	1	36	49	20386	0.0204	0.0830558	ns
GO:0005080	protein kinase C binding	Molecular Function	P31431|SDC4	1	36	50	20386	0.02	0.084679	ns
GO:0031490	chromatin DNA binding	Molecular Function	P27695|APEX1	1	36	50	20386	0.02	0.084679	ns
GO:0014070	response to organic cyclic compound	Biological Process	O15123|ANGPT2	1	36	50	20386	0.02	0.084679	ns
GO:0071363	cellular response to growth factor stimulus	Biological Process	O15123|ANGPT2	1	36	50	20386	0.02	0.084679	ns
GO:0019730	antimicrobial humoral response	Biological Process	P12724|RNASE3	1	36	51	20386	0.0196	0.0862993	ns
GO:0009408	response to heat	Biological Process	Q86VZ4|LRP11	1	36	52	20386	0.0192	0.0879169	ns
GO:0005070	obsolete SH3/SH2 adaptor activity	Molecular Function	P46109|CRKL	1	36	53	20386	0.0189	0.0895317	ns
GO:0001664	G protein-coupled receptor binding	Molecular Function	Q9UBU3|GHRL	1	36	53	20386	0.0189	0.0895317	ns
GO:0048306	calcium-dependent protein binding	Molecular Function	P50995|ANXA11	1	36	53	20386	0.0189	0.0895317	ns
GO:0098793	presynapse	Cellular Component	O00161|SNAP23	1	36	54	20386	0.0185	0.0911437	ns
GO:0035580	specific granule lumen	Cellular Component	Q8WVQ1|CANT1	1	36	54	20386	0.0185	0.0911437	ns
GO:0030139	endocytic vesicle	Cellular Component	Q9Y5K6|CD2AP	1	36	54	20386	0.0185	0.0911437	ns
GO:0051592	response to calcium ion	Biological Process	P50995|ANXA11	1	36	55	20386	0.0182	0.0927529	ns
GO:0090502	RNA phosphodiester bond hydrolysis, endonucleolytic	Biological Process	P27695|APEX1	1	36	56	20386	0.0179	0.0943594	ns
GO:0005544	calcium-dependent phospholipid binding	Molecular Function	P50995|ANXA11	1	36	56	20386	0.0179	0.0943594	ns
GO:0050830	defense response to Gram-positive bacterium	Biological Process	P12724|RNASE3	1	36	57	20386	0.0175	0.0959631	ns
GO:0070301	cellular response to hydrogen peroxide	Biological Process	P27695|APEX1	1	36	57	20386	0.0175	0.0959631	ns
GO:0004175	endopeptidase activity	Molecular Function	P09668|CTSH	1	36	57	20386	0.0175	0.0959631	ns
GO:0001523	retinoid metabolic process	Biological Process	P31431|SDC4	1	36	58	20386	0.0172	0.097564	ns
GO:0002479	antigen processing and presentation of exogenous peptide antigen via MHC class I, TAP-dependent	Biological Process	O00161|SNAP23	1	36	58	20386	0.0172	0.097564	ns
GO:0003684	damaged DNA binding	Molecular Function	P27695|APEX1	1	36	59	20386	0.0169	0.0991622	ns
GO:0051965	positive regulation of synapse assembly	Biological Process	Q9UBU3|GHRL	1	36	59	20386	0.0169	0.0991622	ns
GO:0050839	cell adhesion molecule binding	Molecular Function	Q92692|NECTIN2	1	36	59	20386	0.0169	0.0991622	ns
GO:0051289	protein homotetramerization	Biological Process	P09467|FBP1	1	36	60	20386	0.0167	0.100758	ns
GO:0070821	tertiary granule membrane	Cellular Component	O00161|SNAP23	1	36	62	20386	0.0161	0.10394	ns
GO:0032868	response to insulin	Biological Process	P22466|GAL	1	36	62	20386	0.0161	0.10394	ns
GO:0016197	endosomal transport	Biological Process	Q9GZM7|TINAGL1	1	36	62	20386	0.0161	0.10394	ns
GO:0006006	glucose metabolic process	Biological Process	Q9UBU3|GHRL	1	36	63	20386	0.0159	0.105527	ns
GO:0031100	animal organ regeneration	Biological Process	O15123|ANGPT2	1	36	63	20386	0.0159	0.105527	ns
GO:0007265	Ras protein signal transduction	Biological Process	P46109|CRKL	1	36	64	20386	0.0156	0.107112	ns
GO:0030670	phagocytic vesicle membrane	Cellular Component	O00161|SNAP23	1	36	64	20386	0.0156	0.107112	ns
GO:0042277	peptide binding	Molecular Function	P52888|THOP1	1	36	64	20386	0.0156	0.107112	ns
GO:0045454	cell redox homeostasis	Biological Process	P27695|APEX1	1	36	66	20386	0.0152	0.110273	ns
GO:0001618	virus receptor activity	Molecular Function	Q92692|NECTIN2	1	36	67	20386	0.0149	0.111849	ns
GO:0009749	response to glucose	Biological Process	O15123|ANGPT2	1	36	67	20386	0.0149	0.111849	ns
GO:0001843	neural tube closure	Biological Process	P31431|SDC4	1	36	70	20386	0.0143	0.116561	ns
GO:0006310	DNA recombination	Biological Process	P27695|APEX1	1	36	70	20386	0.0143	0.116561	ns
GO:0005758	mitochondrial intermembrane space	Cellular Component	P52888|THOP1	1	36	71	20386	0.0141	0.118127	ns
GO:0030141	secretory granule	Cellular Component	P22466|GAL	1	36	72	20386	0.0139	0.11969	ns
GO:0007286	spermatid development	Biological Process	Q92692|NECTIN2	1	36	72	20386	0.0139	0.11969	ns
GO:0032580	Golgi cisterna membrane	Cellular Component	Q8WVQ1|CANT1	1	36	73	20386	0.0137	0.12125	ns
GO:0008233	peptidase activity	Molecular Function	P09668|CTSH	1	36	74	20386	0.0135	0.122807	ns
GO:0050728	negative regulation of inflammatory response	Biological Process	Q9UBU3|GHRL	1	36	75	20386	0.0133	0.124362	ns
GO:0016311	dephosphorylation	Biological Process	P09467|FBP1	1	36	75	20386	0.0133	0.124362	ns
GO:0009952	anterior/posterior pattern specification	Biological Process	P46109|CRKL	1	36	76	20386	0.0132	0.125914	ns
GO:0019905	syntaxin binding	Molecular Function	O00161|SNAP23	1	36	77	20386	0.013	0.127463	ns
GO:0042995	cell projection	Cellular Component	O15123|ANGPT2	1	36	79	20386	0.0127	0.130554	ns
GO:0042060	wound healing	Biological Process	P31431|SDC4	1	36	80	20386	0.0125	0.132095	ns
GO:0006919	activation of cysteine-type endopeptidase activity involved in apoptotic process	Biological Process	P09668|CTSH	1	36	80	20386	0.0125	0.132095	ns
GO:0008013	beta-catenin binding	Molecular Function	Q9Y5K6|CD2AP	1	36	80	20386	0.0125	0.132095	ns
GO:0043488	regulation of mRNA stability	Biological Process	P27695|APEX1	1	36	81	20386	0.0123	0.133634	ns
GO:0035579	specific granule membrane	Cellular Component	O00161|SNAP23	1	36	83	20386	0.012	0.136703	ns
GO:0016491	oxidoreductase activity	Molecular Function	P27695|APEX1	1	36	86	20386	0.0116	0.141288	ns
GO:0009055	electron transfer activity	Molecular Function	P09417|QDPR	1	36	86	20386	0.0116	0.141288	ns
GO:0001889	liver development	Biological Process	P09417|QDPR	1	36	87	20386	0.0115	0.14281	ns
GO:0007517	muscle organ development	Biological Process	Q04900|CD164	1	36	88	20386	0.0114	0.144331	ns
GO:0007169	transmembrane receptor protein tyrosine kinase signaling pathway	Biological Process	O95841|ANGPTL1	1	36	88	20386	0.0114	0.144331	ns
GO:0001726	ruffle	Cellular Component	Q9Y5K6|CD2AP	1	36	88	20386	0.0114	0.144331	ns
GO:0042470	melanosome	Cellular Component	P50995|ANXA11	1	36	92	20386	0.0109	0.150385	ns
GO:0005200	structural constituent of cytoskeleton	Molecular Function	Q9Y5K6|CD2AP	1	36	94	20386	0.0106	0.153397	ns
GO:0000187	obsolete activation of MAPK activity	Biological Process	Q9UBU3|GHRL	1	36	95	20386	0.0105	0.154899	ns
GO:0000784	chromosome, telomeric region	Cellular Component	P27695|APEX1	1	36	96	20386	0.0104	0.156398	ns
GO:0031982	vesicle	Cellular Component	Q9UHL4|DPP7	1	36	96	20386	0.0104	0.156398	ns
GO:0001649	osteoblast differentiation	Biological Process	P13611|VCAN	1	36	97	20386	0.0103	0.157895	ns
GO:0007218	neuropeptide signaling pathway	Biological Process	P22466|GAL	1	36	98	20386	0.0102	0.159389	ns
GO:0043204	perikaryon	Cellular Component	P09104|ENO2	1	36	103	20386	0.0097	0.166822	ns
GO:0016310	phosphorylation	Biological Process	O95544|NADK	1	36	104	20386	0.0096	0.168301	ns
GO:0007010	cytoskeleton organization	Biological Process	Q92692|NECTIN2	1	36	104	20386	0.0096	0.168301	ns
GO:0030308	negative regulation of cell growth	Biological Process	P09467|FBP1	1	36	112	20386	0.0089	0.180039	ns
GO:0005819	spindle	Cellular Component	P50995|ANXA11	1	36	112	20386	0.0089	0.180039	ns
GO:0002576	platelet degranulation	Biological Process	Q92520|FAM3C	1	36	115	20386	0.0087	0.1844	ns
GO:0007417	central nervous system development	Biological Process	P13611|VCAN	1	36	115	20386	0.0087	0.1844	ns
GO:0006935	chemotaxis	Biological Process	P19971|TYMP	1	36	116	20386	0.0086	0.185848	ns
GO:0017124	SH3 domain binding	Molecular Function	Q9Y5K6|CD2AP	1	36	116	20386	0.0086	0.185848	ns
GO:0007204	positive regulation of cytosolic calcium ion concentration	Biological Process	Q9UBU3|GHRL	1	36	118	20386	0.0085	0.188738	ns
GO:0004222	metalloendopeptidase activity	Molecular Function	P52888|THOP1	1	36	118	20386	0.0085	0.188738	ns
GO:0030496	midbody	Cellular Component	P50995|ANXA11	1	36	126	20386	0.0079	0.200196	ns
GO:0001501	skeletal system development	Biological Process	P13611|VCAN	1	36	127	20386	0.0079	0.201617	ns
GO:0002250	adaptive immune response	Biological Process	P09668|CTSH	1	36	128	20386	0.0078	0.203036	ns
GO:0006897	endocytosis	Biological Process	P51693|APLP1	1	36	129	20386	0.0078	0.204452	ns
GO:0006260	DNA replication	Biological Process	P19971|TYMP	1	36	135	20386	0.0074	0.212898	ns
GO:0090090	negative regulation of canonical Wnt signaling pathway	Biological Process	Q9BQB4|SOST	1	36	143	20386	0.007	0.224025	ns
GO:0005635	nuclear envelope	Cellular Component	P50995|ANXA11	1	36	145	20386	0.0069	0.226782	ns
GO:0007156	homophilic cell adhesion via plasma membrane adhesion molecules	Biological Process	Q92692|NECTIN2	1	36	152	20386	0.0066	0.236359	ns
GO:0043123	positive regulation of I-kappaB kinase/NF-kappaB signaling	Biological Process	Q8WVQ1|CANT1	1	36	154	20386	0.0065	0.239074	ns
GO:0008083	growth factor activity	Molecular Function	P19971|TYMP	1	36	159	20386	0.0063	0.24582	ns
GO:0016477	cell migration	Biological Process	P31431|SDC4	1	36	160	20386	0.0063	0.247163	ns
GO:0016055	Wnt signaling pathway	Biological Process	Q9BQB4|SOST	1	36	161	20386	0.0062	0.248503	ns
GO:0007568	aging	Biological Process	P27695|APEX1	1	36	163	20386	0.0061	0.251176	ns
GO:0042127	regulation of cell population proliferation	Biological Process	Q9UBU3|GHRL	1	36	163	20386	0.0061	0.251176	ns
GO:0043161	proteasome-mediated ubiquitin-dependent protein catabolic process	Biological Process	Q9Y5K6|CD2AP	1	36	163	20386	0.0061	0.251176	ns
GO:0001666	response to hypoxia	Biological Process	O15123|ANGPT2	1	36	163	20386	0.0061	0.251176	ns
GO:0005125	cytokine activity	Molecular Function	Q92520|FAM3C	1	36	170	20386	0.0059	0.260459	ns
GO:0030335	positive regulation of cell migration	Biological Process	P09668|CTSH	1	36	171	20386	0.0058	0.261775	ns
GO:0007507	heart development	Biological Process	P46109|CRKL	1	36	173	20386	0.0058	0.264403	ns
GO:0005667	transcription regulator complex	Cellular Component	P27695|APEX1	1	36	177	20386	0.0056	0.269629	ns
GO:0030246	carbohydrate binding	Molecular Function	P13611|VCAN	1	36	179	20386	0.0056	0.272229	ns
GO:0016607	nuclear speck	Cellular Component	P27695|APEX1	1	36	180	20386	0.0056	0.273526	ns
GO:0010008	endosome membrane	Cellular Component	Q04900|CD164	1	36	183	20386	0.0055	0.277402	ns
GO:0008022	protein C-terminus binding	Molecular Function	Q9Y5K6|CD2AP	1	36	183	20386	0.0055	0.277402	ns
GO:0006281	DNA repair	Biological Process	P27695|APEX1	1	36	186	20386	0.0054	0.281258	ns
GO:0003714	transcription corepressor activity	Molecular Function	P27695|APEX1	1	36	189	20386	0.0053	0.285094	ns
GO:0000209	protein polyubiquitination	Biological Process	P52888|THOP1	1	36	191	20386	0.0052	0.287641	ns
GO:0000287	magnesium ion binding	Molecular Function	P09104|ENO2	1	36	196	20386	0.0051	0.293968	ns
GO:0015629	actin cytoskeleton	Cellular Component	Q9Y5K6|CD2AP	1	36	205	20386	0.0049	0.30522	ns
GO:0045121	membrane raft	Cellular Component	P31431|SDC4	1	36	206	20386	0.0049	0.306459	ns
GO:0030424	axon	Cellular Component	Q9UBU3|GHRL	1	36	208	20386	0.0048	0.308932	ns
GO:0010628	positive regulation of gene expression	Biological Process	P09668|CTSH	1	36	216	20386	0.0046	0.318736	ns
GO:0003713	transcription coactivator activity	Molecular Function	P27695|APEX1	1	36	237	20386	0.0042	0.343832	ns
GO:0005765	lysosomal membrane	Cellular Component	Q04900|CD164	1	36	252	20386	0.004	0.361205	ns
GO:0006898	receptor-mediated endocytosis	Biological Process	Q9GZM7|TINAGL1	1	36	252	20386	0.004	0.361205	ns
GO:0008134	transcription factor binding	Molecular Function	Q9BQB4|SOST	1	36	262	20386	0.0038	0.372538	ns
GO:0003676	nucleic acid binding	Molecular Function	P12724|RNASE3	1	36	274	20386	0.0036	0.385879	ns
GO:0005096	GTPase activator activity	Molecular Function	P00352|ALDH1A1	1	36	277	20386	0.0036	0.389172	ns
GO:0019221	cytokine-mediated signaling pathway	Biological Process	P46109|CRKL	1	36	289	20386	0.0035	0.402169	ns
GO:0043065	positive regulation of apoptotic process	Biological Process	P22466|GAL	1	36	289	20386	0.0035	0.402169	ns
GO:0043025	neuronal cell body	Cellular Component	P22466|GAL	1	36	312	20386	0.0032	0.426333	ns
GO:0035556	intracellular signal transduction	Biological Process	P46109|CRKL	1	36	353	20386	0.0028	0.467075	ns
GO:0015031	protein transport	Biological Process	O00161|SNAP23	1	36	354	20386	0.0028	0.468033	ns
GO:0006954	inflammatory response	Biological Process	P22466|GAL	1	36	359	20386	0.0028	0.472796	ns
GO:0008285	negative regulation of cell population proliferation	Biological Process	Q04900|CD164	1	36	374	20386	0.0027	0.486839	ns
GO:0005813	centrosome	Cellular Component	P27695|APEX1	1	36	423	20386	0.0024	0.530223	ns
GO:0046982	protein heterodimerization activity	Molecular Function	Q92692|NECTIN2	1	36	431	20386	0.0023	0.536959	ns
GO:0006915	apoptotic process	Biological Process	P51693|APLP1	1	36	459	20386	0.0022	0.559803	ns
GO:0045893	positive regulation of transcription, DNA-templated	Biological Process	Q9BQB4|SOST	1	36	473	20386	0.0021	0.570811	ns
GO:0043547	positive regulation of GTPase activity	Biological Process	P00352|ALDH1A1	1	36	540	20386	0.0019	0.61989	ns
GO:0005783	endoplasmic reticulum	Cellular Component	P27695|APEX1	1	36	755	20386	0.0013	0.743281	ns
GO:0005789	endoplasmic reticulum membrane	Cellular Component	Q8WVQ1|CANT1	1	36	838	20386	0.0012	0.779629	ns
GO:0045944	positive regulation of transcription by RNA polymerase II	Biological Process	P22466|GAL	1	36	913	20386	0.0011	0.808133	ns
GO:0008150	biological_process	Biological Process	Q92520|FAM3C	1	36	979	20386	0.001	0.830226	ns
GO:0008270	zinc ion binding	Molecular Function	Q8N1Q1|CA13	1	36	1142	20386	0.0009	0.87472	ns
GO:0006355	regulation of transcription, DNA-templated	Biological Process	P27695|APEX1	1	36	1279	20386	0.0008	0.903155	ns
GO:0003677	DNA binding	Molecular Function	P27695|APEX1	1	36	1360	20386	0.0007	0.916901	ns
GO:0005524	ATP binding	Molecular Function	O95544|NADK	1	36	1463	20386	0.0007	0.931664	ns
GO:0006351	transcription, DNA-templated	Biological Process	P27695|APEX1	1	36	1672	20386	0.0006	0.954202	ns
	Table Description 1
	Title	Description
	GO_ID	GO database ID number
	GO_Term	GO Term
	GO_Category	GO Category. There are three main categories: Biological Process, Cellular Component, and Molecular Function.
	IDs	List of IDs annotated to this GO Term
	S	Number of IDs enriched to this GO Term
	TS	Number of all significantly different IDs.
	B	The total number of IDs contained in this GO Term
	TB	Number of all background IDs
	Rich.Factor	Rich Factor, S/B. Larger value means higher enrichment (darker color).The color correspondence is shown in the table "Rich.Factor" on the right.
	P.value	Enrichment significance p-value for this GO Term. The smaller the p-value, the more significant it is.The color correspondence is shown in the table "p-value color" on the right.
	Sig.Sign.P	p-value significance marker. For the meanings and color correspondences, see "p-value color" in the table on the right.
	Table Description 2
	GO_Category	Rich.Factor
	Process	1
	Component	0.8
	Function	0.6
		0.4
		0.2
		0
	p-value color	p-value range	Sig.Sign
		[0, 0.0001)	****
		[0.0001, 0.001)	***
		[0.001, 0.01)	**
		[0.01, 0.05)	*
		[0.05, 1]	ns

## Sheet: Table Description
	Table Description 1
	Title	Description
	GO_ID	GO database ID number
	GO_Term	GO Term
	GO_Category	GO Category. There are three main categories: Biological Process, Cellular Component, and Molecular Function.
	IDs	List of IDs annotated to this GO Term
	S	Number of IDs enriched to this GO Term
	TS	Number of all significantly different IDs.
	B	The total number of IDs contained in this GO Term
	TB	Number of all background IDs
	Rich.Factor	Rich Factor, S/B. Larger value means higher enrichment (darker color).The color correspondence is shown in the table "Rich.Factor" on the right.
	P.value	Enrichment significance p-value for this GO Term. The smaller the p-value, the more significant it is.The color correspondence is shown in the table "p-value color" on the right.
	Sig.Sign.P	p-value significance marker. For the meanings and color correspondences, see "p-value color" in the table on the right.
	Table Description 2
	GO_Category	Rich.Factor
	Process	1
	Component	0.8
	Function	0.6
		0.4
		0.2
		0
	p-value color	p-value range	Sig.Sign
		[0, 0.0001)	****
		[0.0001, 0.001)	***
		[0.001, 0.01)	**
		[0.01, 0.05)	*
		[0.05, 1]	ns
