# Supplementary material for: Serum proteome profiling of plateau acclimatization in men using Olink proteomics approach
Source: Physiol Rep. 2024 Dec 26;12(24):e70091. doi: 10.14814/phy2.70091 (PMC11671244; doi:10.14814/phy2.70091)
Supplement: Supplementary file 4 — Table S4. [file PHY2-12-e70091-s003.xlsx]

## Sheet: KEGG_Enrichment
Supplementary Table 4 KEGG enrichment analysis of metabolism-related DEPs
Pathway_ID	KEGG_Level_1	KEGG_Level_2	Pathway_Name	IDs	S	TS	B	TB	Rich.Factor	P.value	Sig.Sign.P
hsa04514	Environmental Information Processing	Signaling molecules and interaction	Cell adhesion molecules	P31431|SDC4, P13611|VCAN, Q92692|NECTIN2	3	36	136	20386	0.0221	0.00176508	**
hsa00010	Metabolism	Carbohydrate metabolism	Glycolysis / Gluconeogenesis	P09104|ENO2, P09467|FBP1	2	36	67	20386	0.0299	0.00623753	**
hsa05100	Human Diseases	Infectious disease: bacterial	Bacterial invasion of epithelial cells	P46109|CRKL, Q9Y5K6|CD2AP	2	36	72	20386	0.0278	0.0071711	**
hsa00240	Metabolism	Nucleotide metabolism	Pyrimidine metabolism	Q8WVQ1|CANT1, P19971|TYMP	2	36	98	20386	0.0204	0.012958	*
hsa04066	Environmental Information Processing	Signal transduction	HIF-1 signaling pathway	P09104|ENO2, O15123|ANGPT2	2	36	99	20386	0.0202	0.0132106	*
hsa04142	Cellular Processes	Transport and catabolism	Lysosome	Q04900|CD164, P09668|CTSH	2	36	122	20386	0.0164	0.0195984	*
hsa04910	Organismal Systems	Endocrine system	Insulin signaling pathway	P46109|CRKL, P09467|FBP1	2	36	135	20386	0.0148	0.0236764	*
hsa04015	Environmental Information Processing	Signal transduction	Rap1 signaling pathway	P46109|CRKL, O15123|ANGPT2	2	36	201	20386	0.01	0.0489526	*
hsa04010	Environmental Information Processing	Signal transduction	MAPK signaling pathway	P46109|CRKL, O15123|ANGPT2	2	36	287	20386	0.007	0.0910614	ns
hsa00910	Metabolism	Energy metabolism	Nitrogen metabolism	Q8N1Q1|CA13	1	36	17	20386	0.0588	0.0296117	*
hsa04614	Organismal Systems	Endocrine system	Renin-angiotensin system	P52888|THOP1	1	36	23	20386	0.0435	0.0398579	*
hsa00790	Metabolism	Metabolism of cofactors and vitamins	Folate biosynthesis	P09417|QDPR	1	36	25	20386	0.04	0.0432499	*
hsa00760	Metabolism	Metabolism of cofactors and vitamins	Nicotinate and nicotinamide metabolism	O95544|NADK	1	36	28	20386	0.0357	0.048316	*
hsa00030	Metabolism	Carbohydrate metabolism	Pentose phosphate pathway	P09467|FBP1	1	36	30	20386	0.0333	0.0516789	ns
hsa00051	Metabolism	Carbohydrate metabolism	Fructose and mannose metabolism	P09467|FBP1	1	36	31	20386	0.0323	0.0533561	ns
hsa05310	Human Diseases	Immune disease	Asthma	P12724|RNASE3	1	36	32	20386	0.0312	0.0550303	ns
hsa03410	Genetic Information Processing	Replication and repair	Base excision repair	P27695|APEX1	1	36	33	20386	0.0303	0.0567017	ns
hsa04130	Genetic Information Processing	Folding, sorting and degradation	SNARE interactions in vesicular transport	O00161|SNAP23	1	36	34	20386	0.0294	0.0583701	ns
hsa05143	Human Diseases	Infectious disease: parasitic	African trypanosomiasis	P52888|THOP1	1	36	37	20386	0.027	0.0633584	ns
hsa05219	Human Diseases	Cancer: specific types	Bladder cancer	P19971|TYMP	1	36	41	20386	0.0244	0.0699695	ns
hsa05131	Human Diseases	Infectious disease: bacterial	Shigellosis	P46109|CRKL	1	36	59	20386	0.0169	0.0991622	ns
hsa00830	Metabolism	Metabolism of cofactors and vitamins	Retinol metabolism	P00352|ALDH1A1	1	36	62	20386	0.0161	0.10394	ns
hsa05211	Human Diseases	Cancer: specific types	Renal cell carcinoma	P46109|CRKL	1	36	68	20386	0.0147	0.113422	ns
hsa04520	Cellular Processes	Cellular community - eukaryotes	Adherens junction	Q92692|NECTIN2	1	36	69	20386	0.0145	0.114993	ns
hsa05220	Human Diseases	Cancer: specific types	Chronic myeloid leukemia	P46109|CRKL	1	36	74	20386	0.0135	0.122807	ns
hsa00983	Metabolism	Xenobiotics biodegradation and metabolism	Drug metabolism - other enzymes	P19971|TYMP	1	36	76	20386	0.0132	0.125914	ns
hsa03018	Genetic Information Processing	Folding, sorting and degradation	RNA degradation	P09104|ENO2	1	36	77	20386	0.013	0.127463	ns
hsa04012	Environmental Information Processing	Signal transduction	ErbB signaling pathway	P46109|CRKL	1	36	79	20386	0.0127	0.130554	ns
hsa04512	Environmental Information Processing	Signaling molecules and interaction	ECM-receptor interaction	P31431|SDC4	1	36	81	20386	0.0123	0.133634	ns
hsa04666	Organismal Systems	Immune system	Fc gamma R-mediated phagocytosis	P46109|CRKL	1	36	96	20386	0.0104	0.156398	ns
hsa04922	Organismal Systems	Endocrine system	Glucagon signaling pathway	P09467|FBP1	1	36	97	20386	0.0103	0.157895	ns
hsa05146	Human Diseases	Infectious disease: parasitic	Amoebiasis	P35237|SERPINB6	1	36	98	20386	0.0102	0.159389	ns
hsa04928	Organismal Systems	Endocrine system	Parathyroid hormone synthesis, secretion and action	Q9BQB4|SOST	1	36	100	20386	0.01	0.16237	ns
hsa04722	Organismal Systems	Nervous system	Neurotrophin signaling pathway	P46109|CRKL	1	36	116	20386	0.0086	0.185848	ns
hsa04152	Environmental Information Processing	Signal transduction	AMPK signaling pathway	P09467|FBP1	1	36	118	20386	0.0085	0.188738	ns
hsa04611	Organismal Systems	Immune system	Platelet activation	O00161|SNAP23	1	36	121	20386	0.0083	0.193053	ns
hsa04210	Cellular Processes	Cell growth and death	Apoptosis	P09668|CTSH	1	36	131	20386	0.0076	0.207277	ns
hsa04310	Environmental Information Processing	Signal transduction	Wnt signaling pathway	Q9BQB4|SOST	1	36	136	20386	0.0074	0.214298	ns
hsa05418	Human Diseases	Cardiovascular disease	Fluid shear stress and atherosclerosis	P31431|SDC4	1	36	137	20386	0.0073	0.215694	ns
hsa05206	Human Diseases	Cancer: overview	MicroRNAs in cancer	P46109|CRKL	1	36	151	20386	0.0066	0.234998	ns
hsa00230	Metabolism	Nucleotide metabolism	Purine metabolism	Q8WVQ1|CANT1	1	36	171	20386	0.0058	0.261775	ns
hsa05168	Human Diseases	Infectious disease: viral	Herpes simplex virus 1 infection	Q92692|NECTIN2	1	36	175	20386	0.0057	0.267021	ns
hsa05167	Human Diseases	Infectious disease: viral	Kaposi sarcoma-associated herpesvirus infection	O15123|ANGPT2	1	36	179	20386	0.0056	0.272229	ns
hsa04062	Organismal Systems	Immune system	Chemokine signaling pathway	P46109|CRKL	1	36	185	20386	0.0054	0.279975	ns
hsa04024	Environmental Information Processing	Signal transduction	cAMP signaling pathway	Q9UBU3|GHRL	1	36	188	20386	0.0053	0.283818	ns
hsa05205	Human Diseases	Cancer: overview	Proteoglycans in cancer	P31431|SDC4	1	36	194	20386	0.0052	0.291444	ns
hsa04510	Cellular Processes	Cellular community - eukaryotes	Focal adhesion	P46109|CRKL	1	36	196	20386	0.0051	0.293968	ns
hsa04810	Cellular Processes	Cell motility	Regulation of actin cytoskeleton	P46109|CRKL	1	36	209	20386	0.0048	0.310165	ns
hsa05163	Human Diseases	Infectious disease: viral	Human cytomegalovirus infection	P46109|CRKL	1	36	218	20386	0.0046	0.321165	ns
hsa04014	Environmental Information Processing	Signal transduction	Ras signaling pathway	O15123|ANGPT2	1	36	224	20386	0.0045	0.328404	ns
hsa04080	Environmental Information Processing	Signaling molecules and interaction	Neuroactive ligand-receptor interaction	P22466|GAL	1	36	301	20386	0.0033	0.414897	ns
hsa04151	Environmental Information Processing	Signal transduction	PI3K-Akt signaling pathway	O15123|ANGPT2	1	36	350	20386	0.0029	0.464192	ns
hsa05200	Human Diseases	Cancer: overview	Pathways in cancer	P46109|CRKL	1	36	517	20386	0.0019	0.603691	ns
Table Description 1
Title	Description
Pathway_ID	KEGG database ID number
Pathway_Name	Pathway names in the KEGG database belong to level 3 of the KEGG classification.
KEGG_Level_1	KEGG's first level of classification.
KEGG_Level_2	KEGG's second level of classification.
IDs	List of IDs annotated to this pathway.
S	Number of IDs enriched to this pathway.
TS	Number of all significantly different IDs.
B	The total number of IDs contained in this pathway.
TB	Number of all background IDs.
Rich.Factor	Rich Factor, S/B. Larger value means higher enrichment (darker color).The color correspondence is shown in the table "Rich.Factor" on the right.
P.value	Enrichment significance p-value for this pathway. The smaller the p-value, the more significant it is.The color correspondence is shown in the table "p-value color" on the right.
Sig.Sign.p	p-value significance marker. For the meanings and color correspondences, see "p-value color" in the table on the right.
Table Description 2
KEGG_Level_1	Rich.Factor
Cellular Processes	1
Drug Development	0.8
Environmental Information Processing	0.6
Genetic Information Processing	0.4
Human Diseases	0.2
Metabolism	0
Organismal Systems
p-value color	p-value range	Sig.Sign
	[0, 0.0001)	****
	[0.0001, 0.001)	***
	[0.001, 0.01)	**
	[0.01, 0.05)	*
	[0.05, 1]	ns

## Sheet: Table Description
	Table Description 1
	Title	Description
	Pathway_ID	KEGG database ID number
	Pathway_Name	Pathway names in the KEGG database belong to level 3 of the KEGG classification.
	KEGG_Level_1	KEGG's first level of classification.
	KEGG_Level_2	KEGG's second level of classification.
	IDs	List of IDs annotated to this pathway.
	S	Number of IDs enriched to this pathway.
	TS	Number of all significantly different IDs.
	B	The total number of IDs contained in this pathway.
	TB	Number of all background IDs.
	Rich.Factor	Rich Factor, S/B. Larger value means higher enrichment (darker color).The color correspondence is shown in the table "Rich.Factor" on the right.
	P.value	Enrichment significance p-value for this pathway. The smaller the p-value, the more significant it is.The color correspondence is shown in the table "p-value color" on the right.
	Sig.Sign.p	p-value significance marker. For the meanings and color correspondences, see "p-value color" in the table on the right.
	Table Description 2
	KEGG_Level_1	Rich.Factor
	Cellular Processes	1
	Drug Development	0.8
	Environmental Information Processing	0.6
	Genetic Information Processing	0.4
	Human Diseases	0.2
	Metabolism	0
	Organismal Systems
	p-value color	p-value range	Sig.Sign
		[0, 0.0001)	****
		[0.0001, 0.001)	***
		[0.001, 0.01)	**
		[0.01, 0.05)	*
		[0.05, 1]	ns
