# Supplementary material for: Serum proteome profiling of plateau acclimatization in men using Olink proteomics approach
Source: Physiol Rep. 2024 Dec 26;12(24):e70091. doi: 10.14814/phy2.70091 (PMC11671244; doi:10.14814/phy2.70091)
Supplement: Supplementary file 5 — Table S5. [file PHY2-12-e70091-s001.xlsx]

## Sheet: Sheet 1
Supplementary Table 5 Correlation analysis between metabolism-related DEPs in serum and clinical characteristics of plateau subjects
Data1	Data2	rho	pvalue	relation
SDC4	UA	-0.68237	7.33007e-10	negtive
SOST	SaO2	0.659346	4.20221e-09	positive
SOST	HCT	-0.654399	5.99698e-09	negtive
CA13	Hb	-0.644589	1.19133e-08	negtive
RNASE3	Hb	-0.630429	3.07563e-08	negtive
CRKL	Hb	-0.611397	1.02307e-07	negtive
NADK	Hb	-0.609721	1.13296e-07	negtive
CRKL	HCT	-0.595837	2.5807e-07	negtive
RNASE3	SaO2	0.595649	2.6089e-07	positive
CA13	HCT	-0.588738	3.87351e-07	negtive
SOST	Hb	-0.587787	4.08712e-07	negtive
RNASE3	HCT	-0.586691	4.34715e-07	negtive
NADK	SaO2	0.584478	4.91981e-07	positive
NADK	HCT	-0.580359	6.17934e-07	negtive
CRKL	SaO2	0.567161	1.25659e-06	positive
CA13	SaO2	0.562951	1.56577e-06	positive
SOST	LDH	-0.556432	2.18833e-06	negtive
RNASE3	RBC	-0.556222	2.21173e-06	negtive
SNAP23	HCT	-0.551756	2.77006e-06	negtive
SNAP23	Hb	-0.550006	3.0228e-06	negtive
CA13	RBC	-0.533545	6.71212e-06	negtive
NADK	RBC	-0.516559	1.46484e-05	negtive
NADK	LDH	-0.513885	1.65013e-05	negtive
ALDH1A1	TG	0.512931	1.72133e-05	positive
CCDC80	SaO2	0.511515	1.83223e-05	positive
CRKL	RBC	-0.500272	2.97965e-05	negtive
CD164	UA	-0.499424	3.08879e-05	negtive
SOST	HDL	-0.496467	3.49927e-05	negtive
CRKL	LDH	-0.494721	3.76467e-05	negtive
ALDH1A1	Hb	0.485784	5.43985e-05	positive
CRKL	AST	-0.484286	5.78021e-05	negtive
CA13	TBILI	-0.473647	8.82504e-05	negtive
SNAP23	SaO2	0.471429	9.62204e-05	positive
DPP7	UA	-0.471328	9.65963e-05	negtive
CA13	DBILI	-0.45657	0.000169173	negtive
CRKL	TBILI	-0.456375	0.0001704	negtive
APEX1	LDH	-0.455587	0.000175444	negtive
SOST	RBC	-0.455532	0.000175801	negtive
RNASE3	DBP	-0.448387	0.000228329	negtive
SNAP23	LDH	-0.445736	0.000251222	negtive
APEX1	SaO2	0.437869	0.00033207	positive
CA13	UA	-0.437698	0.000334067	negtive
LRP11	DBILI	-0.436676	0.000346219	negtive
GHRL	HCT	-0.434892	0.000368394	negtive
CCDC80	UA	-0.433937	0.000380807	negtive
KLK10	LDL	0.433932	0.000380871	positive
CA13	AST	-0.433887	0.000381455	negtive
SDC4	age	-0.433845	0.000382016	negtive
CCDC80	Hb	-0.433393	0.00038803	negtive
CHRDL2	AST	-0.429046	0.000450482	negtive
CA13	LDH	-0.425797	0.000502977	negtive
CHRDL2	SaO2	0.4211	0.000588746	positive
CHRDL2	UA	-0.420274	0.000605127	negtive
CRKL	DBILI	-0.420207	0.000606475	negtive
CCDC80	TG	-0.416812	0.000678393	negtive
CA13	DBP	-0.415029	0.00071919	negtive
SNAP23	RBC	-0.414268	0.000737273	negtive
LRP11	TBILI	-0.414248	0.00073776	negtive
SOST	DBP	-0.413742	0.000750004	negtive
ALDH1A1	age	0.413036	0.000767415	positive
FBP1	TG	0.409494	0.000860373	positive
SNAP23	TBILI	-0.408724	0.000881895	negtive
APEX1	Hb	-0.408577	0.000886064	negtive
GHRL	HR	-0.408371	0.000891912	negtive
NECTIN2	LDH	-0.408282	0.000894443	negtive
CCDC80	HR	-0.405488	0.000977713	negtive
APEX1	HCT	-0.40542	0.00097982	negtive
NADK	AST	-0.404237	0.00101718	negtive
SOST	TBILI	-0.402411	0.00107742	negtive
ANGPTL1	RBC	0.402283	0.00108177	positive
TYMP	LDL	0.399185	0.00119174	positive
CANT1	UA	-0.398064	0.00123397	negtive
ALDH1A1	SaO2	-0.397497	0.00125582	negtive
SOST	AST	-0.39703	0.00127407	negtive
SNAP23	AST	-0.391872	0.00149233	negtive
RNASE3	UA	-0.391749	0.00149791	negtive
SOST	GLOB	-0.391513	0.00150867	negtive
THOP1	LDL	0.388737	0.00164084	positive
LRP11	UA	-0.388333	0.0016609	negtive
CD2AP	TG	0.388102	0.00167247	positive
ALDH1A1	UA	0.386327	0.00176387	positive
SNAP23	DBP	-0.385606	0.00180222	negtive
VCAN	age	0.385302	0.00181868	positive
ALDH1A1	RBC	0.384805	0.00184578	positive
GHRL	SaO2	0.384694	0.00185186	positive
THOP1	TG	0.383857	0.00189846	positive
ENO2	LDL	0.381823	0.00201617	positive
GAL	TG	-0.37945	0.00216169	negtive
NPDC1	LDH	-0.37844	0.0022264	negtive
CHRDL2	Hb	-0.37779	0.00226897	negtive
LRP11	SaO2	0.373966	0.00253449	positive
TYMP	Hb	0.371414	0.00272672	positive
RNASE3	LDH	-0.37099	0.00275994	negtive
RNASE3	TG	-0.370921	0.00276533	negtive
ANGPT2	age	0.370167	0.0028253	positive
TYMP	TG	0.367886	0.00301387	positive
CRKL	DBP	-0.367611	0.00303737	negtive
SNAP23	DBILI	-0.36645	0.00313828	negtive
KLK10	TC	0.364523	0.00331239	positive
SNAP23	HDL	-0.362965	0.00345926	negtive
SERPINB6	Hb	-0.362336	0.00352024	negtive
ALDH1A1	LDL	0.361449	0.00360782	positive
FBP1	RBC	0.359039	0.00385553	positive
ALDH1A1	HCT	0.358653	0.00389667	positive
CTSH	HDL	0.358525	0.00391029	positive
SERPINB6	UA	-0.357747	0.00399447	negtive
TYMP	HCT	0.357331	0.00404015	positive
APLP1	HR	-0.356757	0.00410397	negtive
TYMP	RBC	0.356158	0.00417146	positive
NPDC1	HR	-0.356101	0.0041779	negtive
CD164	SaO2	0.355505	0.00424607	positive
CCDC80	HCT	-0.354471	0.00436685	negtive
CD164	Hb	-0.351677	0.00470833	negtive
ENO2	SaO2	-0.35043	0.00486807	negtive
QDPR	age	0.350151	0.00490447	positive
NPDC1	HDL	-0.350109	0.00490999	negtive
APEX1	AST	-0.348494	0.00512576	negtive
GHRL	Hb	-0.34848	0.00512763	negtive
FBP1	Hb	0.348393	0.00513947	positive
NECTIN2	TBILI	-0.347694	0.00523569	negtive
DPP7	SaO2	0.3473	0.00529062	positive
GHRL	HDL	-0.347002	0.00533241	negtive
DPP7	Hb	-0.345734	0.00551388	negtive
LRP11	Hb	-0.343145	0.00590114	negtive
NECTIN2	DBILI	-0.343101	0.00590798	negtive
CD164	DBILI	-0.340339	0.00634767	negtive
CD2AP	LDL	0.338909	0.00658652	positive
GAL	SaO2	0.33789	0.00676154	positive
CCDC80	DBILI	-0.336542	0.00699905	negtive
NADK	DBILI	-0.335136	0.00725478	negtive
CA13	TG	-0.334626	0.00734948	negtive
NADK	TBILI	-0.333948	0.00747719	negtive
RNASE3	GLOB	-0.333574	0.00754825	negtive
TYMP	SaO2	-0.328998	0.00846899	negtive
ENO2	TG	0.328005	0.00868105	positive
NPDC1	AST	-0.327427	0.00880669	negtive
NPDC1	SaO2	0.326814	0.00894175	positive
CRKL	HDL	-0.324568	0.00945196	negtive
VCAN	LDL	0.323599	0.0096796	positive
SERPINB6	SaO2	0.322392	0.00996994	positive
APEX1	RBC	-0.320489	0.0104431	negtive
KLK10	HDL	0.31847	0.0109663	positive
CTSH	GLOB	0.318158	0.0110492	positive
NECTIN2	Hb	-0.316455	0.0115111	negtive
RNASE3	TP	-0.31529	0.0118366	negtive
GHRL	LDH	-0.315137	0.01188	negtive
SNAP23	SBP	0.314983	0.0119236	positive
CCDC80	TBILI	-0.314199	0.0121485	negtive
NECTIN2	DBP	-0.312546	0.0126347	negtive
CHRDL2	DBILI	-0.311918	0.0128238	negtive
NADK	DBP	-0.311685	0.0128946	negtive
LRP11	AST	-0.311191	0.0130459	negtive
SOST	DBILI	-0.310105	0.0133835	negtive
CCDC80	RBC	-0.309924	0.0134405	negtive
FBP1	HCT	0.309064	0.0137142	positive
TYMP	DBP	0.30837	0.0139384	positive
ANGPTL1	Hb	0.308148	0.014011	positive
ENO2	Hb	0.307602	0.0141905	positive
SERPINB6	HCT	-0.307042	0.0143768	negtive
CD164	age	-0.305215	0.014999	negtive
SDC4	TG	-0.30512	0.0150317	negtive
TINAGL1	ALB	0.304543	0.0152335	positive
LRP11	HR	-0.304457	0.0152639	negtive
APEX1	TBILI	-0.303758	0.0155115	negtive
ANGPTL1	LDL	0.303657	0.0155476	positive
KLK10	HCT	0.303029	0.0157736	positive
ENO2	RBC	0.302605	0.0159278	positive
LRP11	HCT	-0.302255	0.0160559	negtive
GAL	UA	-0.301951	0.016168	negtive
APEX1	DBP	-0.300695	0.0166384	negtive
CCDC80	LDH	-0.299992	0.0169065	negtive
LRP11	LDH	-0.298696	0.0174111	negtive
CD164	RBC	-0.298376	0.0175375	negtive
FBP1	SaO2	-0.29814	0.0176314	negtive
SDC4	DBILI	-0.297816	0.0177605	negtive
GAL	TC	-0.296579	0.0182625	negtive
NECTIN2	UA	-0.295875	0.0185533	negtive
NT-proBNP	HR	-0.294675	0.0190582	negtive
KLK10	RBC	0.292654	0.0199351	positive
DPP7	RBC	-0.292164	0.0201527	negtive
APLP1	HDL	-0.290852	0.020746	negtive
SUMF2	HCT	0.290376	0.0209646	positive
THOP1	RBC	0.290345	0.0209789	positive
GHRL	DBP	-0.289852	0.0212075	negtive
QDPR	TG	0.289497	0.0213739	positive
TINAGL1	TG	0.288519	0.0218371	positive
CRKL	UA	-0.287845	0.0221608	negtive
NECTIN2	HCT	-0.287606	0.0222767	negtive
GHRL	age	0.287314	0.0224192	positive
CRKL	TG	-0.287146	0.0225014	negtive
NPDC1	HCT	-0.286258	0.0229405	negtive
VCAN	RBC	0.285383	0.0233799	positive
CHRDL2	HR	-0.284977	0.0235862	negtive
SOST	Urea	-0.28476	0.023697	negtive
GHRL	TBILI	-0.284735	0.0237099	negtive
TYMP	TC	0.283572	0.0243122	positive
FAM3C	ALT	0.283015	0.0246054	positive
NECTIN2	SaO2	0.282758	0.0247416	positive
CA13	LDL	-0.282568	0.0248423	negtive
APEX1	DBILI	-0.282362	0.0249523	negtive
ANXA11	HDL	-0.281388	0.0254782	negtive
CCDC80	DBP	-0.280245	0.0261068	negtive
ANXA11	HR	-0.280158	0.0261555	negtive
ANGPTL1	TG	0.280103	0.0261859	positive
QDPR	RBC	0.278633	0.027016	positive
TINAGL1	LDL	0.277649	0.0275836	positive
SOST	TC	-0.277647	0.0275851	negtive
THOP1	BMI	0.277546	0.0276439	positive
THOP1	Hb	0.277422	0.0277162	positive
CHRDL2	HCT	-0.276883	0.0280328	negtive
APLP1	HCT	-0.276848	0.0280534	negtive
NT-proBNP	age	0.276309	0.0283734	positive
QDPR	UA	0.275553	0.0288271	positive
CHRDL2	TBILI	-0.275483	0.0288692	negtive
RNASE3	AST	-0.274054	0.0297443	negtive
CTSH	UA	-0.273968	0.0297981	negtive
ANGPT2	LDL	0.272993	0.0304086	positive
CA13	TP	-0.271877	0.0311209	negtive
SERPINB6	DBP	-0.270881	0.0317679	negtive
NPDC1	ALB	0.270559	0.0319797	positive
GAL	LDL	-0.270295	0.0321538	negtive
SDC4	Hb	-0.270233	0.032195	negtive
RNASE3	age	-0.269927	0.0323981	negtive
SOST	HR	-0.269203	0.0328836	negtive
GAL	DBP	-0.268214	0.0335562	negtive
NECTIN2	AST	-0.267814	0.0338314	negtive
GHRL	RBC	-0.267228	0.0342381	negtive
CCDC80	AST	-0.265782	0.0352597	negtive
CA13	GLOB	-0.265777	0.0352635	negtive
RNASE3	TBILI	-0.264971	0.0358434	negtive
SOST	TG	-0.264423	0.0362425	negtive
CRKL	GLOB	-0.264097	0.0364812	negtive
CA13	HDL	-0.263882	0.0366399	negtive
NADK	TG	-0.263494	0.0369273	negtive
NT-proBNP	ALB	0.263252	0.0371071	positive
RNASE3	DBILI	-0.262606	0.037592	negtive
TINAGL1	UA	0.262527	0.0376517	positive
ANGPTL1	age	0.261915	0.0381156	positive
TYMP	UA	0.261835	0.0381766	positive
ANXA11	DBP	-0.261677	0.0382974	negtive
ANGPT2	TG	0.261438	0.0384811	positive
GAL	Hb	-0.261206	0.03866	negtive
QDPR	Hb	0.260888	0.0389057	positive
DPP7	HCT	-0.260544	0.0391733	negtive
CA13	TC	-0.260147	0.0394842	negtive
SDC4	SaO2	0.258324	0.0409379	positive
APLP1	UA	0.25818	0.0410545	positive
LRP11	TG	-0.257735	0.041416	negtive
SUMF2	AST	0.256624	0.0423321	positive
CHRDL2	GLOB	-0.256214	0.0426741	negtive
APEX1	HDL	-0.256177	0.0427056	negtive
FBP1	LDL	0.255878	0.0429567	positive
THOP1	SaO2	-0.25519	0.0435393	negtive
ANGPTL1	UA	0.25486	0.0438209	positive
RNASE3	LDL	-0.253704	0.0448196	negtive
THOP1	age	0.253632	0.0448818	positive
SOST	TP	-0.253415	0.045072	negtive
LRP11	RBC	-0.252606	0.045785	negtive
VCAN	TG	0.252445	0.0459286	positive
ANGPTL1	ALB	0.251995	0.0463303	positive
APLP1	LDH	-0.250925	0.0472966	negtive
SUMF2	LDL	0.250834	0.0473801	positive
CRKL	TP	-0.250259	0.0479065	negtive
SERPINB6	RBC	-0.249931	0.0482098	negtive
CRKL	TC	-0.249686	0.0484366	negtive
ENO2	age	0.248849	0.0492201	positive
NADK	UA	-0.24883	0.0492375	negtive
ALDH1A1	DBILI	0.248769	0.0492954	positive
CHRDL2	age	-0.248573	0.0494803	negtive
CCDC80	TP	-0.248458	0.0495887	negtive
GAL	BMI	-0.248262	0.0497753	negtive
SERPINB6	AST	-0.248208	0.0498263	negtive
CD164	TBILI	-0.246535	0.0514383	negtive
APEX1	HR	-0.246293	0.0516747	negtive
SERPINB6	LDH	-0.245585	0.052372	negtive
KLK10	Hb	0.243773	0.0541924	positive
CRKL	SBP	0.243754	0.0542116	positive
NT-proBNP	UA	0.243293	0.0546826	positive
ANGPTL1	HCT	0.243183	0.0547957	positive
CHRDL2	LDH	-0.24312	0.0548611	negtive
FBP1	LDH	0.242318	0.0556911	positive
NADK	HDL	-0.241945	0.0560804	negtive
ANXA11	HCT	-0.240531	0.0575773	negtive
DPP7	DBILI	-0.240129	0.0580082	negtive
FAM3C	LDL	0.239709	0.0584614	positive
SDC4	RBC	-0.239385	0.0588136	negtive
KLK10	SaO2	-0.237172	0.0612623	negtive
ANXA11	Hb	-0.236619	0.0618862	negtive
ENO2	BMI	0.236081	0.0624999	positive
CHRDL2	RBC	-0.236032	0.062555	negtive
VCAN	Hb	0.236017	0.0625721	positive
CD164	TG	-0.235672	0.0629682	negtive
DPP7	DBP	-0.235529	0.0631324	negtive
ENO2	HCT	0.235495	0.0631719	positive
SNAP23	UA	-0.235481	0.0631887	negtive
ANGPT2	RBC	0.235345	0.0633448	positive
CHRDL2	TP	-0.23395	0.0649735	negtive
CHRDL2	TG	-0.233822	0.0651248	negtive
NT-proBNP	RBC	0.233577	0.0654148	positive
CCDC80	GLOB	-0.233298	0.0657471	negtive
SERPINB6	DBILI	-0.23297	0.066138	negtive
NT-proBNP	LDL	0.232177	0.067092	positive
CD164	HCT	-0.232023	0.0672788	negtive
THOP1	weight	0.231863	0.0674734	positive
NECTIN2	HR	-0.231677	0.0677002	negtive
LRP11	LDL	-0.230784	0.0687952	negtive
VCAN	weight	0.230464	0.0691919	positive
ALDH1A1	SBP	-0.230238	0.0694728	negtive
NPDC1	DBP	-0.230235	0.0694765	negtive
CA13	Urea	-0.229738	0.0700967	negtive
FAM3C	HCT	0.229674	0.0701776	positive
CD164	height	-0.229439	0.0704719	negtive
CTSH	LDH	0.229241	0.0707226	positive
GAL	HCT	-0.227951	0.0723653	negtive
TINAGL1	RBC	0.227783	0.0725815	positive
ANGPTL1	HR	-0.227757	0.0726156	negtive
SNAP23	HR	-0.22742	0.0730511	negtive
SUMF2	Hb	0.227079	0.0734933	positive
GHRL	AST	-0.226396	0.0743871	negtive
ANXA11	AST	-0.223653	0.0780625	negtive
APLP1	TG	0.222883	0.0791202	positive
ENO2	DBILI	0.222671	0.0794133	positive
LRP11	TP	-0.221642	0.080848	negtive
THOP1	UA	0.221188	0.0814879	positive
CCDC80	TC	-0.220675	0.0822153	negtive
NT-proBNP	Urea	0.218592	0.0852218	positive
GAL	TBILI	-0.218495	0.085364	negtive
ANGPTL1	TC	0.218452	0.0854278	positive
QDPR	LDL	0.218213	0.085778	positive
APLP1	age	0.218187	0.0858169	positive
CCDC80	HDL	-0.218134	0.0858939	negtive
APEX1	TP	-0.217991	0.0861056	negtive
LRP11	TC	-0.217865	0.0862921	negtive
NADK	GLOB	-0.217292	0.0871414	negtive
CCDC80	age	-0.21709	0.0874435	negtive
SUMF2	LDH	0.217009	0.0875652	positive
SUMF2	TC	0.216616	0.0881541	positive
ALDH1A1	TP	0.216498	0.0883309	positive
CD164	weight	-0.215767	0.0894375	negtive
TINAGL1	age	0.215629	0.0896483	positive
GHRL	DBILI	-0.215252	0.0902235	negtive
GAL	DBILI	-0.215051	0.0905314	negtive
APEX1	UA	-0.214622	0.0911917	negtive
VCAN	SaO2	-0.214138	0.0919426	negtive
CRKL	LDL	-0.213985	0.0921797	negtive
FAM3C	RBC	0.213797	0.0924725	positive
DPP7	TG	-0.213294	0.0932605	negtive
SNAP23	TG	-0.212828	0.0939954	negtive
SUMF2	ALT	0.212555	0.0944284	positive
NT-proBNP	AST	-0.211416	0.0962478	negtive
APEX1	GLOB	-0.211055	0.0968311	negtive
CD2AP	TP	0.210331	0.0980091	positive
NPDC1	TBILI	-0.210206	0.0982136	negtive
TYMP	HDL	0.209534	0.0993173	positive
CCDC80	LDL	-0.209411	0.0995207	negtive
KLK10	SBP	0.209248	0.0997894	positive
ANXA11	LDH	-0.209221	0.0998351	negtive
ENO2	TC	0.208694	0.100712	positive
NT-proBNP	TG	0.208553	0.100946	positive
CANT1	ALT	0.207683	0.102409	positive
TINAGL1	ALT	0.20737	0.102939	positive
DPP7	AST	-0.207286	0.103082	negtive
SUMF2	TG	0.20696	0.103636	positive
ALDH1A1	ALB	0.206852	0.103821	positive
CA13	age	-0.205958	0.105357	negtive
LRP11	DBP	-0.205816	0.105603	negtive
CHRDL2	ALT	-0.205473	0.106198	negtive
ENO2	Urea	0.205124	0.106806	positive
SERPINB6	TBILI	-0.204698	0.107552	negtive
CD164	Urea	-0.203286	0.110052	negtive
ANXA11	TBILI	-0.20318	0.110242	negtive
CD2AP	age	0.20258	0.11132	positive
FAM3C	HDL	0.20235	0.111735	positive
TYMP	HR	0.201841	0.112658	positive
RNASE3	HDL	-0.201446	0.113379	negtive
ENO2	TP	0.201379	0.113501	positive
LRP11	GLOB	-0.201036	0.11413	negtive
CRKL	HR	-0.200962	0.114266	negtive
ANGPT2	LDH	-0.200506	0.115108	negtive
RNASE3	Urea	-0.200198	0.115679	negtive
GAL	AST	-0.199735	0.116541	negtive
DPP7	GLOB	-0.199252	0.117445	negtive
CANT1	age	-0.199191	0.11756	negtive
TYMP	TP	0.198797	0.118303	positive
DPP7	LDH	-0.198389	0.119075	negtive
DPP7	weight	-0.197348	0.121064	negtive
CA13	SBP	0.197188	0.121372	positive
FAM3C	AST	0.196946	0.121838	positive
FAM3C	GLOB	0.196783	0.122154	positive
SDC4	Urea	-0.19673	0.122257	negtive
ENO2	UA	0.196089	0.123504	positive
ANXA11	SaO2	0.195928	0.123817	positive
FAM3C	Hb	0.195666	0.124331	positive
NPDC1	Hb	-0.195375	0.124902	negtive
QDPR	ALT	0.194154	0.127324	positive
SUMF2	SaO2	-0.19348	0.128676	negtive
CTSH	age	-0.19316	0.129322	negtive
NADK	TP	-0.192906	0.129836	negtive
TINAGL1	HR	-0.191924	0.131838	negtive
TINAGL1	DBP	-0.191847	0.131997	negtive
ALDH1A1	AST	0.191832	0.132028	positive
ALDH1A1	TBILI	0.191339	0.133042	positive
CD2AP	UA	0.191336	0.133049	positive
THOP1	HCT	0.191116	0.133505	positive
APLP1	SaO2	0.190962	0.133823	positive
ENO2	TBILI	0.190641	0.13449	positive
RNASE3	height	-0.190125	0.135568	negtive
RNASE3	TC	-0.190052	0.135721	negtive
NT-proBNP	LDH	-0.190045	0.135735	negtive
ANGPT2	Urea	0.189887	0.136067	positive
SDC4	HDL	0.18947	0.136946	positive
VCAN	TC	0.189426	0.137038	positive
NADK	age	-0.189309	0.137286	negtive
ENO2	weight	0.187735	0.140643	positive
SDC4	weight	-0.187262	0.141666	negtive
CANT1	TG	-0.186829	0.142605	negtive
KLK10	TBILI	0.185983	0.144455	positive
ANGPT2	HR	-0.185828	0.144796	negtive
SDC4	ALT	0.185622	0.145251	positive
NT-proBNP	HDL	-0.18549	0.145541	negtive
SNAP23	GLOB	-0.185428	0.145678	negtive
FAM3C	height	0.185223	0.146132	positive
SUMF2	HR	0.185095	0.146415	positive
NADK	height	-0.184924	0.146797	negtive
ALDH1A1	TC	0.184523	0.14769	positive
FBP1	DBP	0.183976	0.148916	positive
CHRDL2	TC	-0.183662	0.149622	negtive
VCAN	ALT	0.183154	0.150771	positive
KLK10	TG	0.182624	0.151976	positive
GHRL	GLOB	-0.182281	0.15276	negtive
FBP1	Urea	0.181414	0.154755	positive
QDPR	SaO2	-0.181259	0.155114	negtive
SNAP23	LDL	-0.181172	0.155316	negtive
CTSH	HCT	0.181013	0.155684	positive
CA13	HR	-0.180843	0.156081	negtive
CTSH	BMI	-0.179603	0.158987	negtive
VCAN	HCT	0.179389	0.159492	positive
ANXA11	GLOB	-0.178644	0.16126	negtive
RNASE3	weight	-0.178189	0.162347	negtive
CD164	DBP	-0.177289	0.164514	negtive
NECTIN2	Urea	-0.177232	0.164651	negtive
SDC4	ALB	-0.176934	0.165375	negtive
KLK10	DBP	0.176541	0.166332	positive
CCDC80	Urea	-0.176526	0.166368	negtive
GHRL	TC	-0.176493	0.166449	negtive
VCAN	BMI	0.176448	0.166558	positive
CTSH	TP	0.176345	0.16681	positive
THOP1	ALB	0.175506	0.16887	positive
NECTIN2	RBC	-0.175147	0.169756	negtive
GAL	RBC	-0.174944	0.17026	negtive
CANT1	HDL	0.174421	0.171561	positive
NPDC1	ALT	0.174176	0.172174	positive
SERPINB6	Urea	-0.17384	0.173015	negtive
DPP7	TP	-0.173397	0.174129	negtive
TYMP	TBILI	0.173285	0.174413	positive
CHRDL2	LDL	-0.172889	0.175412	negtive
NADK	HR	-0.172717	0.17585	negtive
GAL	weight	-0.172526	0.176336	negtive
QDPR	HCT	0.171953	0.177799	positive
SUMF2	UA	-0.171791	0.178213	negtive
SUMF2	RBC	0.171311	0.179447	positive
ANGPT2	AST	-0.170748	0.180902	negtive
ANGPTL1	weight	0.170397	0.181815	positive
NADK	weight	-0.169872	0.183185	negtive
GAL	SBP	-0.169141	0.185104	negtive
TINAGL1	TC	0.168604	0.186524	positive
LRP11	weight	-0.167967	0.188216	negtive
FBP1	SBP	-0.16795	0.188263	negtive
APLP1	Hb	-0.167673	0.189003	negtive
DPP7	TBILI	-0.167446	0.189611	negtive
ANGPT2	HDL	-0.166656	0.191738	negtive
SNAP23	TP	-0.166399	0.192434	negtive
ANXA11	DBILI	-0.166317	0.192656	negtive
QDPR	HR	-0.165594	0.194625	negtive
SDC4	BMI	-0.164681	0.197131	negtive
ANXA11	SBP	0.164334	0.198091	positive
ANGPT2	BMI	0.164294	0.1982	positive
SUMF2	TP	0.164288	0.198217	positive
ENO2	SBP	-0.162502	0.203208	negtive
KLK10	ALT	0.162399	0.203498	positive
NPDC1	DBILI	-0.162264	0.203878	negtive
CRKL	Urea	-0.162258	0.203896	negtive
VCAN	DBILI	0.162075	0.204412	positive
NADK	LDL	-0.161975	0.204696	negtive
CD2AP	GLOB	0.161479	0.206104	positive
CD164	AST	-0.160505	0.20889	negtive
QDPR	Urea	0.159091	0.212982	positive
LRP11	HDL	-0.15905	0.213102	negtive
SUMF2	HDL	0.159022	0.213181	positive
ANXA11	Urea	0.159021	0.213186	positive
CD164	LDH	-0.158633	0.21432	negtive
DPP7	height	-0.158601	0.214414	negtive
ENO2	GLOB	0.15762	0.217298	positive
TYMP	GLOB	0.157543	0.217525	positive
CTSH	weight	-0.156284	0.22127	negtive
KLK10	AST	0.155094	0.224851	positive
SNAP23	height	-0.154694	0.226063	negtive
CRKL	ALT	-0.154313	0.227223	negtive
SOST	LDL	-0.154016	0.228129	negtive
QDPR	BMI	0.153979	0.228244	positive
APEX1	TG	-0.153898	0.228492	negtive
GHRL	LDL	-0.153554	0.229546	negtive
THOP1	TC	0.153458	0.229841	positive
ANGPTL1	SaO2	-0.153268	0.230424	negtive
FAM3C	SaO2	-0.152614	0.232443	negtive
SNAP23	TC	-0.152384	0.233156	negtive
THOP1	TP	0.152093	0.234059	positive
APLP1	AST	-0.151265	0.236647	negtive
NPDC1	GLOB	-0.151058	0.237296	negtive
CD2AP	ALB	0.150998	0.237484	positive
CTSH	AST	0.150776	0.238183	positive
FBP1	age	0.150564	0.238852	positive
ALDH1A1	HR	0.149035	0.243709	positive
ANXA11	RBC	-0.147792	0.247708	negtive
NT-proBNP	Hb	0.147693	0.24803	positive
KLK10	height	0.147496	0.248667	positive
TINAGL1	Hb	0.146859	0.250741	positive
CANT1	DBILI	-0.146581	0.251649	negtive
FBP1	DBILI	0.146335	0.252453	positive
SERPINB6	age	-0.146144	0.253078	negtive
QDPR	SBP	-0.1461	0.253223	negtive
CTSH	SBP	0.145952	0.253711	positive
CD2AP	ALT	0.145833	0.2541	positive
SERPINB6	TG	-0.144953	0.257009	negtive
NPDC1	LDL	0.144923	0.25711	positive
ANXA11	TP	-0.144111	0.259812	negtive
APEX1	age	-0.143995	0.260201	negtive
SUMF2	DBP	0.143906	0.2605	positive
RNASE3	HR	-0.143486	0.261907	negtive
FAM3C	BMI	-0.14323	0.262769	negtive
LRP11	BMI	-0.142631	0.264791	negtive
CCDC80	SBP	0.141957	0.267078	positive
NPDC1	age	0.141275	0.269405	positive
CTSH	SaO2	-0.140486	0.272116	negtive
CANT1	DBP	-0.140321	0.272685	negtive
ENO2	ALB	0.13976	0.274627	positive
GAL	age	-0.139542	0.275384	negtive
CANT1	weight	-0.139349	0.276056	negtive
SDC4	TBILI	-0.138791	0.278001	negtive
CD164	ALT	0.138043	0.280624	positive
FBP1	height	-0.137329	0.283144	negtive
FBP1	TBILI	0.137326	0.283156	positive
ANGPT2	TC	0.137191	0.283633	positive
ALDH1A1	LDH	0.13623	0.287051	positive
TYMP	ALB	0.13592	0.288159	positive
KLK10	GLOB	0.135684	0.289006	positive
FBP1	HR	-0.135516	0.28961	negtive
ANGPTL1	Urea	0.13484	0.292044	positive
TINAGL1	TP	0.134726	0.292455	positive
APLP1	GLOB	-0.134644	0.292753	negtive
GAL	LDH	-0.134093	0.294749	negtive
NECTIN2	TG	-0.133491	0.296942	negtive
CHRDL2	HDL	-0.133094	0.298397	negtive
THOP1	SBP	-0.133018	0.298674	negtive
FBP1	GLOB	0.1329	0.299106	positive
CA13	weight	-0.132885	0.29916	negtive
APLP1	weight	0.132496	0.300591	positive
CA13	height	-0.13248	0.300651	negtive
FAM3C	TC	0.13219	0.301719	positive
SUMF2	GLOB	0.131968	0.302539	positive
ALDH1A1	Urea	0.131498	0.304277	positive
THOP1	DBILI	0.131402	0.304634	positive
FBP1	UA	0.131327	0.304912	positive
THOP1	LDH	-0.13132	0.304941	negtive
CTSH	ALB	-0.130835	0.306744	negtive
QDPR	ALB	0.130761	0.307022	positive
CTSH	DBP	0.130651	0.30743	positive
LRP11	Urea	-0.130526	0.307898	negtive
FAM3C	TP	0.129708	0.310966	positive
ALDH1A1	GLOB	0.129408	0.312097	positive
CD2AP	Hb	0.129338	0.312361	positive
VCAN	TBILI	0.128754	0.314567	positive
SOST	height	-0.128631	0.315037	negtive
CA13	ALT	-0.128142	0.316895	negtive
VCAN	Urea	0.127958	0.317593	positive
SERPINB6	GLOB	-0.127386	0.319779	negtive
FBP1	AST	0.127186	0.320546	positive
SUMF2	TBILI	0.126644	0.322629	positive
VCAN	height	0.126619	0.322726	positive
DPP7	BMI	-0.124954	0.329181	negtive
ALDH1A1	DBP	0.124155	0.332308	positive
ANGPT2	Hb	0.123971	0.333032	positive
KLK10	DBILI	0.123773	0.33381	positive
FAM3C	LDH	0.123659	0.334259	positive
NADK	TC	-0.123413	0.33523	negtive
CD2AP	HDL	-0.12196	0.340994	negtive
ANGPTL1	BMI	0.121095	0.344455	positive
TINAGL1	BMI	0.12098	0.344918	positive
CANT1	BMI	-0.120621	0.34636	negtive
TINAGL1	LDH	-0.12016	0.348219	negtive
DPP7	age	-0.119859	0.349439	negtive
GAL	TP	-0.119627	0.350378	negtive
TYMP	ALT	-0.118614	0.354502	negtive
VCAN	UA	0.118233	0.35606	positive
SDC4	AST	0.117283	0.359968	positive
THOP1	TBILI	0.117171	0.360427	positive
CCDC80	ALB	-0.116743	0.362197	negtive
SERPINB6	HR	-0.116544	0.363022	negtive
NT-proBNP	TP	0.116376	0.363718	positive
ALDH1A1	weight	0.116351	0.363822	positive
CD2AP	TC	0.115324	0.368103	positive
LRP11	ALB	-0.114247	0.37262	negtive
CD2AP	LDH	-0.114117	0.373169	negtive
GHRL	TP	-0.113902	0.374076	negtive
ANGPT2	weight	0.113644	0.375168	positive
GAL	GLOB	-0.113551	0.375558	negtive
CA13	ALB	-0.113532	0.37564	negtive
NECTIN2	GLOB	-0.113479	0.375867	negtive
NECTIN2	HDL	-0.112669	0.379306	negtive
TYMP	DBILI	0.112463	0.380184	positive
SUMF2	BMI	-0.112202	0.381297	negtive
SERPINB6	TP	-0.112052	0.381939	negtive
SNAP23	Urea	-0.111968	0.382296	negtive
ANGPT2	SaO2	-0.111707	0.383415	negtive
ANGPT2	UA	0.111567	0.384015	positive
GHRL	SBP	0.110771	0.387437	positive
SUMF2	ALB	0.110631	0.388039	positive
VCAN	TP	0.110272	0.389591	positive
CD164	HR	-0.109863	0.391363	negtive
QDPR	DBP	-0.109278	0.393904	negtive
CRKL	age	-0.109055	0.394879	negtive
QDPR	TP	0.108934	0.395406	positive
SDC4	SBP	0.107888	0.399985	positive
GAL	HR	-0.107641	0.40107	negtive
ANGPTL1	AST	-0.107606	0.401225	negtive
TYMP	Urea	0.106841	0.404599	positive
ANGPTL1	height	0.106834	0.404631	positive
TINAGL1	DBILI	0.1067	0.405226	positive
GHRL	ALT	0.106316	0.406927	positive
CHRDL2	SBP	0.105962	0.408501	positive
APLP1	TBILI	-0.105094	0.412372	negtive
SERPINB6	height	-0.104215	0.416313	negtive
APEX1	TC	-0.104093	0.416862	negtive
FBP1	BMI	0.104056	0.417028	positive
FBP1	TP	0.103458	0.419728	positive
KLK10	HR	0.103221	0.420799	positive
QDPR	HDL	-0.102922	0.422151	negtive
APLP1	DBP	-0.10292	0.422161	negtive
ALDH1A1	BMI	0.102383	0.424597	positive
TINAGL1	SBP	-0.101331	0.4294	negtive
APLP1	ALT	0.101322	0.429438	positive
THOP1	ALT	0.101221	0.429902	positive
APEX1	SBP	0.100867	0.431527	positive
NT-proBNP	BMI	0.0996441	0.437159	positive
KLK10	UA	-0.099425	0.438173	negtive
NECTIN2	TP	-0.0991264	0.439557	negtive
SERPINB6	TC	-0.0988693	0.44075	negtive
CHRDL2	Urea	-0.0988647	0.440771	negtive
NPDC1	UA	0.0988135	0.441009	positive
VCAN	HR	-0.0986603	0.441721	negtive
SDC4	TC	0.0980323	0.444647	positive
SOST	ALB	0.0970452	0.449268	positive
SERPINB6	HDL	-0.0967025	0.450878	negtive
SOST	ALT	0.0966157	0.451287	positive
APLP1	height	0.0963456	0.452559	positive
CANT1	ALB	-0.0962125	0.453186	negtive
RNASE3	ALB	-0.0959179	0.454577	negtive
QDPR	DBILI	0.0955642	0.45625	positive
CTSH	HR	0.095403	0.457014	positive
ANXA11	height	-0.0953769	0.457137	negtive
VCAN	GLOB	0.0952466	0.457755	positive
QDPR	TC	0.0946455	0.460611	positive
VCAN	DBP	-0.0943844	0.461855	negtive
APEX1	ALB	-0.0943065	0.462226	negtive
NECTIN2	TC	-0.0942186	0.462645	negtive
THOP1	AST	-0.0938172	0.464563	negtive
ANGPTL1	TP	0.0936738	0.465249	positive
CD164	TP	-0.0935941	0.46563	negtive
DPP7	Urea	-0.0933497	0.466801	negtive
FAM3C	TBILI	0.0928768	0.469071	positive
GAL	Urea	0.092425	0.471245	positive
QDPR	height	-0.0920529	0.47304	negtive
CD164	BMI	-0.091351	0.476436	negtive
TYMP	weight	0.0909315	0.478471	positive
NPDC1	RBC	-0.0907367	0.479418	negtive
VCAN	SBP	-0.0902932	0.481577	negtive
APEX1	height	-0.0891869	0.486986	negtive
APLP1	BMI	0.0885137	0.490293	positive
SOST	UA	-0.0882328	0.491676	negtive
APLP1	LDL	0.0872369	0.496597	positive
CTSH	TG	-0.0867914	0.498807	negtive
NECTIN2	height	0.0859311	0.503088	positive
DPP7	ALT	0.0859217	0.503135	positive
NT-proBNP	SBP	-0.0855711	0.504885	negtive
TYMP	AST	-0.0851019	0.507232	negtive
CANT1	Hb	-0.0850144	0.507671	negtive
SDC4	height	-0.0843726	0.510891	negtive
CD164	SBP	-0.0837185	0.514185	negtive
CD2AP	SBP	0.0836816	0.514371	positive
CD2AP	SaO2	-0.0835882	0.514842	negtive
VCAN	LDH	-0.0835723	0.514922	negtive
APEX1	weight	-0.0830993	0.517313	negtive
GHRL	TG	-0.0828518	0.518566	negtive
KLK10	weight	0.0824587	0.520558	positive
CD2AP	RBC	0.0821142	0.522308	positive
TINAGL1	TBILI	0.0820019	0.522879	positive
CTSH	TBILI	0.0817098	0.524366	positive
DPP7	HDL	-0.08155	0.52518	negtive
NPDC1	Urea	-0.0813426	0.526238	negtive
GAL	HDL	-0.080959	0.528197	negtive
VCAN	HDL	0.0803593	0.531267	positive
CD2AP	DBP	0.0799086	0.53358	positive
CANT1	HR	0.078737	0.539616	positive
DPP7	LDL	-0.0786056	0.540295	negtive
TYMP	BMI	0.0782028	0.542379	positive
TINAGL1	SaO2	-0.0781567	0.542618	negtive
CRKL	ALB	-0.0773682	0.54671	negtive
NT-proBNP	weight	0.0773668	0.546716	positive
APLP1	TP	-0.0768448	0.549433	negtive
ANXA11	TC	-0.0767654	0.549847	negtive
RNASE3	BMI	-0.0765193	0.551131	negtive
FBP1	TC	0.0759875	0.55391	positive
FAM3C	HR	-0.0759221	0.554252	negtive
CD164	GLOB	-0.0755177	0.556371	negtive
SERPINB6	SBP	0.0748407	0.559925	positive
LRP11	age	-0.0745958	0.561214	negtive
SDC4	LDH	0.0734971	0.567012	positive
CANT1	SaO2	0.0734801	0.567102	positive
ANGPTL1	DBILI	0.0734602	0.567207	positive
CANT1	Urea	-0.073388	0.567589	negtive
SUMF2	SBP	-0.0732699	0.568214	negtive
ALDH1A1	ALT	0.0732251	0.568451	positive
QDPR	weight	0.0729891	0.569701	positive
NADK	ALT	-0.0729425	0.569949	negtive
CRKL	weight	-0.0726142	0.571691	negtive
VCAN	AST	0.0723751	0.572961	positive
FAM3C	TG	0.0718075	0.575981	positive
NADK	SBP	0.0713841	0.57824	positive
LRP11	height	-0.07115	0.57949	negtive
NT-proBNP	DBILI	0.0706393	0.582221	positive
THOP1	GLOB	0.0699147	0.586108	positive
NT-proBNP	DBP	-0.0696363	0.587604	negtive
NADK	BMI	-0.0691926	0.589992	negtive
ANGPT2	ALB	0.069014	0.590954	positive
ANGPT2	ALT	0.0689847	0.591112	positive
APLP1	Urea	0.0687542	0.592355	positive
KLK10	ALB	-0.0686679	0.592821	negtive
CHRDL2	DBP	-0.068417	0.594177	negtive
KLK10	TP	0.0681847	0.595433	positive
SUMF2	Urea	-0.06782	0.597407	negtive
ANGPTL1	TBILI	0.0677788	0.59763	positive
CD164	HDL	-0.0675625	0.598802	negtive
ANXA11	BMI	0.0671897	0.600825	positive
CA13	BMI	-0.0665885	0.604094	negtive
TINAGL1	HCT	0.0665576	0.604262	positive
RNASE3	ALT	0.0663916	0.605166	positive
CTSH	LDL	-0.0663701	0.605283	negtive
GAL	height	0.0644566	0.615748	positive
SDC4	HCT	-0.0643715	0.616215	negtive
NPDC1	TC	-0.0640702	0.61787	negtive
VCAN	ALB	0.063968	0.618432	positive
GHRL	Urea	0.0631699	0.622828	positive
TINAGL1	height	-0.0629972	0.62378	negtive
APLP1	TC	0.0628462	0.624614	positive
SNAP23	age	-0.0618111	0.630342	negtive
SDC4	TP	-0.0616017	0.631503	negtive
CD2AP	BMI	0.0615734	0.631659	positive
SNAP23	weight	-0.0613095	0.633125	negtive
CRKL	height	-0.0610248	0.634706	negtive
CD164	ALB	-0.0602652	0.638935	negtive
TINAGL1	weight	0.0602642	0.638941	positive
ANGPT2	DBP	-0.0602198	0.639188	negtive
NT-proBNP	SaO2	-0.0594166	0.643673	negtive
APLP1	RBC	-0.0592128	0.644812	negtive
ANGPTL1	GLOB	-0.0590636	0.645648	negtive
TINAGL1	HDL	-0.0590255	0.645861	negtive
SUMF2	weight	-0.0589392	0.646344	negtive
CHRDL2	ALB	-0.0586594	0.647912	negtive
CD2AP	DBILI	0.058476	0.64894	positive
ANXA11	UA	-0.0581665	0.650678	negtive
ANGPT2	HCT	0.0574721	0.654582	positive
CANT1	height	-0.0570798	0.656792	negtive
CTSH	TC	0.055756	0.66427	positive
GAL	ALB	-0.0552233	0.667288	negtive
ANXA11	TG	-0.0551974	0.667435	negtive
ENO2	ALT	0.0549349	0.668925	positive
CANT1	LDL	0.0549328	0.668937	positive
SDC4	LDL	-0.0544817	0.6715	negtive
ANGPT2	height	-0.0540585	0.673907	negtive
SOST	weight	-0.0534215	0.677537	negtive
NT-proBNP	HCT	0.0532354	0.678599	positive
NADK	Urea	-0.0528593	0.680747	negtive
NECTIN2	weight	0.0528254	0.680941	positive
DPP7	TC	0.0525065	0.682764	positive
FAM3C	SBP	-0.0524063	0.683337	negtive
CCDC80	ALT	0.0523898	0.683432	positive
CANT1	TBILI	-0.0522138	0.68444	negtive
GHRL	BMI	0.0518772	0.686368	positive
GHRL	ALB	0.051523	0.688399	positive
FBP1	ALT	0.0508557	0.692232	positive
APLP1	ALB	0.0506078	0.693658	positive
GHRL	height	-0.0503887	0.694919	negtive
ALDH1A1	height	0.0498659	0.697932	positive
ANGPTL1	DBP	0.049419	0.70051	positive
CANT1	AST	0.0493859	0.700702	positive
FAM3C	DBILI	0.0492114	0.70171	positive
CCDC80	weight	-0.0492112	0.701711	negtive
CD2AP	HCT	0.0492068	0.701736	positive
SOST	SBP	0.0490297	0.70276	positive
CANT1	TP	-0.0484726	0.705983	negtive
SDC4	GLOB	0.0481096	0.708086	positive
FAM3C	UA	-0.0480845	0.708231	negtive
CHRDL2	weight	0.0480449	0.708461	positive
TINAGL1	AST	-0.0479383	0.709078	negtive
CRKL	BMI	-0.0477124	0.710389	negtive
CTSH	ALT	-0.0471826	0.713466	negtive
NPDC1	TG	-0.0463014	0.718593	negtive
NECTIN2	SBP	0.0459992	0.720354	positive
QDPR	GLOB	0.0459161	0.720839	positive
ALDH1A1	HDL	0.0456007	0.722679	positive
CTSH	Hb	0.0455253	0.723119	positive
SUMF2	DBILI	0.045116	0.725509	positive
FAM3C	DBP	0.0447406	0.727704	positive
FAM3C	Urea	-0.0446656	0.728143	negtive
APEX1	LDL	-0.0445994	0.72853	negtive
QDPR	AST	0.0441617	0.731094	positive
TINAGL1	GLOB	-0.0437837	0.733309	negtive
FAM3C	ALB	-0.0437701	0.733389	negtive
CD2AP	Urea	-0.0437222	0.73367	negtive
QDPR	TBILI	0.0436707	0.733972	positive
ANGPT2	TBILI	-0.0436314	0.734203	negtive
SUMF2	height	0.043451	0.735261	positive
ANGPT2	SBP	-0.0429821	0.738015	negtive
SDC4	DBP	-0.0428005	0.739083	negtive
SUMF2	age	0.0422207	0.742494	positive
TYMP	height	0.0421019	0.743194	positive
SNAP23	ALT	-0.0416096	0.746095	negtive
THOP1	DBP	0.0413877	0.747404	positive
NADK	ALB	-0.0403291	0.753658	negtive
SERPINB6	ALT	0.0400882	0.755083	positive
ENO2	AST	0.0395229	0.758431	positive
NT-proBNP	GLOB	-0.0382928	0.765732	negtive
CHRDL2	BMI	0.0382305	0.766102	positive
ENO2	DBP	-0.038029	0.7673	negtive
SNAP23	ALB	-0.0376472	0.769571	negtive
NECTIN2	LDL	-0.0375296	0.770271	negtive
SNAP23	BMI	0.0375043	0.770422	positive
SERPINB6	BMI	0.0373241	0.771495	positive
ANGPTL1	LDH	-0.0370214	0.773299	negtive
SOST	age	0.0362616	0.777831	positive
KLK10	Urea	-0.0359472	0.779709	negtive
ANXA11	age	-0.0356038	0.781761	negtive
CD2AP	height	-0.0352752	0.783726	negtive
APEX1	BMI	-0.0350534	0.785053	negtive
CCDC80	BMI	-0.0348351	0.78636	negtive
TYMP	SBP	0.0338965	0.791985	positive
TINAGL1	Urea	0.0333058	0.795531	positive
CCDC80	height	-0.0332709	0.795741	negtive
GHRL	UA	0.0331901	0.796226	positive
DPP7	SBP	0.0331891	0.796232	positive
ANGPT2	GLOB	-0.0330755	0.796915	negtive
ENO2	HDL	0.0329634	0.797588	positive
ANXA11	LDL	0.0329484	0.797679	positive
CANT1	RBC	-0.0322656	0.801785	negtive
CTSH	Urea	0.0320439	0.80312	positive
NPDC1	TP	0.0316153	0.805701	positive
ANGPT2	DBILI	-0.0310862	0.808891	negtive
LRP11	ALT	-0.0307018	0.811211	negtive
DPP7	ALB	-0.0296211	0.81774	negtive
TYMP	age	0.0289805	0.821616	positive
THOP1	HDL	-0.0286819	0.823424	negtive
CANT1	TC	0.0280618	0.827183	positive
KLK10	age	-0.0275906	0.830041	negtive
SDC4	HR	0.0271418	0.832765	positive
SERPINB6	weight	-0.0271297	0.832839	negtive
CD2AP	weight	0.026605	0.836026	positive
SOST	BMI	0.0265716	0.83623	positive
KLK10	LDH	0.0262606	0.83812	positive
NECTIN2	ALT	0.025066	0.845392	positive
NECTIN2	age	0.023945	0.852226	positive
RNASE3	SBP	0.0236646	0.853938	positive
NPDC1	BMI	0.0229777	0.858133	positive
THOP1	Urea	0.0229407	0.858359	positive
NPDC1	height	-0.0221325	0.8633	negtive
APLP1	SBP	-0.0208796	0.870971	negtive
SERPINB6	ALB	-0.0208578	0.871104	negtive
TYMP	LDH	0.0186736	0.884504	positive
ENO2	height	-0.0184654	0.885783	negtive
CTSH	RBC	-0.017758	0.890131	negtive
NECTIN2	ALB	-0.0171356	0.89396	negtive
FBP1	weight	0.0168671	0.895612	positive
NT-proBNP	TC	0.0166073	0.897211	positive
THOP1	height	-0.0161134	0.900252	negtive
APEX1	Urea	-0.015492	0.90408	negtive
ENO2	HR	-0.0153041	0.905238	negtive
NT-proBNP	TBILI	0.0152249	0.905726	positive
GHRL	weight	0.0152161	0.90578	positive
APEX1	ALT	0.0146361	0.909356	positive
CANT1	LDH	0.0146105	0.909514	positive
NPDC1	SBP	-0.0146063	0.90954	negtive
SERPINB6	LDL	0.0141699	0.912232	positive
APLP1	DBILI	-0.01399	0.913342	negtive
CTSH	DBILI	0.0134956	0.916394	positive
NT-proBNP	ALT	-0.0132939	0.917639	negtive
ENO2	LDH	-0.0127462	0.921021	negtive
ANGPT2	TP	0.0125612	0.922164	positive
NT-proBNP	height	-0.0120038	0.925607	negtive
CD164	LDL	-0.011874	0.92641	negtive
QDPR	LDH	0.0115454	0.928441	positive
ANGPTL1	ALT	0.0113728	0.929508	positive
FBP1	HDL	0.0109337	0.932223	positive
CANT1	HCT	0.0107519	0.933347	positive
FAM3C	weight	-0.0104891	0.934973	negtive
CANT1	SBP	-0.010408	0.935474	negtive
GAL	ALT	-0.00958067	0.940594	negtive
CHRDL2	height	0.00863698	0.946437	positive
ANXA11	ALB	-0.00792384	0.950853	negtive
NPDC1	weight	-0.00709895	0.955964	negtive
CANT1	GLOB	0.00707922	0.956087	positive
ANGPTL1	SBP	0.00695389	0.956863	positive
CD2AP	TBILI	0.00609746	0.962172	positive
CTSH	height	-0.00607897	0.962286	negtive
FAM3C	age	0.00489986	0.969598	positive
LRP11	SBP	0.00478997	0.970279	positive
KLK10	BMI	-0.00437284	0.972866	negtive
ANGPTL1	HDL	0.00343644	0.978675	positive
CD164	TC	-0.003242	0.979882	negtive
CD2AP	HR	0.00288007	0.982127	positive
DPP7	HR	-0.00180917	0.988772	negtive
FBP1	ALB	-0.00160841	0.990018	negtive
ANXA11	ALT	0.00147146	0.990868	positive
THOP1	HR	-0.00139915	0.991317	negtive
CD2AP	AST	0.000649895	0.995967	positive
ANXA11	weight	0.000629897	0.996091	positive
NECTIN2	BMI	0.000247211	0.998466	positive
